# Supplementary material for: Genomic Analysis Reveals a Potential Role for Cell Cycle Perturbation in HCV-Mediated Apoptosis of Cultured Hepatocytes
Source: PLoS Pathog. 2009 Jan 16;5(1):e1000269. doi: 10.1371/journal.ppat.1000269 (PMC2613535; doi:10.1371/journal.ppat.1000269)
Supplement: Table S1 — Primary sequence name and fold-change of genes differentially regulated during HCV infection. (0.39 MB XLS) [file ppat.1000269.s002.xls]

## Sheet: Sheet1
Supplemental Table 1: Primary sequence name and fold-change of genes differentially regulated during HCV infection.
Primary Sequence Name	Accession #	Figure 3 Cell Death	Figure 4 Cell Cycle	Figure 5 Cytokine signaling	Fold Change	P-Value	Fold Change	P-Value	Fold Change	P-Value	Fold Change	P-Value	Fold Change	P-Value	Fold Change	P-Value	Fold Change	P-Value	Fold Change	P-Value	Fold Change	P-Value	Fold Change	P-Value
					HCV2a-24hrs	HCV2a-24hrs	HCV2a-48hrs	HCV2a-48hrs	HCV2a-72hrs	HCV2a-72hrs	HCV2a-96hrs	HCV2a-96hrs	HCV2a-120hrs	HCV2a-120hrs	HCV2a-UV-24hrs	HCV2a-UV-24hrs	HCV2a-UV-48hrs	HCV2a-UV-48hrs	HCV2a-UV-72hrs	HCV2a-UV-72hrs	HCV2a-UV-96hrs	HCV2a-UV-96hrs	HCV2a-UV-120hrs	HCV2a-UV-120hrs
ARHGAP30	NM_181720				3.54317	0.14788	2.17763	0.4832	4.14071	0.03589	-7.63897	0.11751	1.17575	0.85267	-1.04476	0.97389	-1.04795	0.93619	1.52231	0.49443	1.09201	0.93757	1.43418	0.70466
HLA-DQB1	NM_002123				1.37128	0.44857	1.57898	0.40979	2.68753	0.00058	-3.61139	0.14628	1.08012	0.92074	-1.0164	0.97588	-1.22579	0.58576	-1.0483	0.91688	1.30715	0.63177	1.42426	0.6918
ZER1	NM_006336				1.52308	0.44321	1.36918	0.56538	2.9397	0.04399	-2.01693	0.26494	-1.1447	0.75407	1.12428	0.77255	-1.08779	0.92182	-1.04939	0.92761	1.02898	0.95962	-1.19668	0.54457
PLCB3	NM_000932				1.75115	0.23113	-1.427	0.54688	3.06439	0.01597	-2.78059	0.05195	1.4578	0.4645	1.33041	0.38119	-1.21803	0.74754	-1.70684	0.13722	1.17266	0.34404	-1.46384	0.41993
SLC22A15	NM_018420				1.25739	0.19682	2.12713	4.38e-13	5.11478	1.79e-29	1.54563	0.02941	-1.32852	0.00138	1.20162	0.24392	1.02241	0.79469	1.09664	0.44804	1.06446	0.46121	1.19464	0.20153
RGPD5	NM_005054				1.01158	0.85826	1.53765	2.52e-13	2.57663	6.31e-19	1.30854	0.0023	-1.2542	0.00557	1.04646	0.42202	-1.03475	0.70339	1.05875	0.28054	1.08349	0.09422	1.16512	0.11906
AMMECR1L	NM_031445				-1.02151	0.71703	1.52958	5.54e-10	2.32243	3.89e-29	1.41003	0.00029	-1.10714	0.11742	1.07414	0.26427	1.06311	0.24279	1.16764	0.07729	1.09152	0.17326	1.27661	0.00509
CXCL3	NM_002090			Yes	1.23159	0.08153	3.10072	1.11e-13	6.83144	1.54e-16	2.67326	0.00593	-1.07608	0.82749	1.05777	0.81111	1.1486	0.63067	1.09893	0.53738	1.01723	0.93088	1.08248	0.82452
FOXO3	NM_001455		Yes		1.06087	0.28471	2.24393	2.22e-22	3.4378	8.02e-28	1.50409	0.00012	-1.15388	0.12566	1.0581	0.38203	-1.04061	0.67826	1.01068	0.87039	-1.04558	0.51442	1.02155	0.80885
RSRC2	NM_198261				1.00515	0.95194	1.44344	1.82e-15	2.32997	5.37e-22	1.27147	0.00101	-1.28601	0.01034	-1.07024	0.42093	1.09679	0.29897	1.0489	0.45142	1.04813	0.39321	-1.03232	0.64677
TBC1D9	NM_015130				1.16271	0.0722	2.38036	7.47e-07	2.58066	9.83e-12	1.39485	0.00522	-1.0031	0.97975	-1.01668	0.89078	1.09429	0.27409	1.07872	0.63617	1.01195	0.92555	1.11466	0.1562
HBP1	NM_012257		Yes		1.01231	0.97427	1.49828	0.0259	2.33182	6e-05	1.23059	0.30311	-1.1016	0.49438	-1.21348	0.31356	1.11506	0.55708	1.04489	0.70995	1.0432	0.70445	1.15402	0.57439
AMOTL2	NM_016201				-1.02775	0.72879	2.70378	5.08e-24	7.26485	0	3.88934	0	1.03237	0.74874	1.00133	0.98581	-1.00715	0.90842	-1.37357	0.00017	-1.1918	0.06151	1.33877	6e-05
CARD10	NM_014550				1.03221	0.4242	1.6241	1.19e-11	2.87599	9.4e-29	1.76139	1.2e-11	-1.03775	0.61534	1.02732	0.61759	-1.01255	0.81331	-1.12497	0.16619	-1.12934	0.06972	-1.04435	0.40303
SLC3A2	NM_002394				-1.02816	0.8574	2.02485	7.12e-14	3.83948	1.86e-40	2.70942	3.18e-14	-1.29361	0.16413	-1.0855	0.61726	-1.09197	0.34398	-1.174	0.06155	-1.23527	0.11217	-1.03204	0.8395
JDP2	NM_130469		Yes		1.12335	0.39179	2.17724	6.11e-17	3.14864	0	2.21806	2.3e-20	-1.33835	0.02179	-1.33584	0.0102	-1.10226	0.31507	-1.14077	0.11032	-1.11083	0.22207	1.08899	0.41141
C10orf47	NM_153256				1.07031	0.12433	1.57353	8.03e-08	3.05145	2.09e-31	1.94858	1.04e-12	-1.07708	0.15992	1.0251	0.57757	-1.03653	0.76222	-1.00183	0.97799	-1.03108	0.43806	1.04003	0.39792
LATS2	NM_014572	Yes	Yes		1.05015	0.45317	1.61013	0.00033	2.29693	4e-10	1.48853	0.00098	1.11016	0.2933	-1.00436	0.96593	-1.1425	0.2841	-1.1844	0.19513	-1.12158	0.20313	1.05689	0.39546
NEDD9	NM_006403		Yes	Yes	-1.01023	0.93564	2.91282	2.28e-10	5.30393	1.4e-30	1.57972	5.48e-06	-1.1242	0.41406	1.08756	0.35035	1.02874	0.81337	1.0958	0.56777	1.04077	0.69156	1.25906	0.0997
DDIT3	NM_004083	Yes	Yes		1.09487	0.84193	3.01262	1.57e-12	5.29996	4.74e-39	3.00228	2.53e-07	-1.14992	0.07469	1.06008	0.80074	1.10337	0.57643	1.06467	0.78753	-1.03668	0.70678	1.16781	0.09784
ATF3	NM_004024		Yes		1.08302	0.48192	8.33059	0	28.5484	0	8.59295	0	-1.33425	0.00011	1.20542	0.30851	-1.01983	0.86148	1.24102	0.00623	1.00215	0.98152	1.44242	1.33e-08
FUS	S62138				-1.10151	0.58035	2.24677	8.8e-17	4.67924	0	2.51976	1.15e-13	-1.12745	0.17992	-1.00789	0.97362	-1.00875	0.94787	1.04631	0.55764	-1.07681	0.35378	1.16703	0.01973
KLHL29	AK094600				-1.07484	0.60045	1.84278	7.11e-07	3.0074	4.68e-26	2.04824	3e-05	-1.03551	0.5585	-1.03784	0.68676	1.07598	0.358	-1.03933	0.70293	-1.07953	0.48316	-1.01388	0.84739
DLC1	NM_182643				-1.10204	0.0614	1.40863	2.46e-12	2.26015	1.75e-36	1.20954	0.00078	1.00198	0.98242	-1.03755	0.43944	-1.02597	0.76841	-1.09197	0.30853	-1.00798	0.87317	1.06851	0.17303
HES1	NM_005524				1.01168	0.90897	1.49654	1.48e-08	2.37567	0	1.40007	2.27e-08	-1.13102	0.38007	-1.02682	0.77489	-1.04846	0.71969	1.14753	0.10548	1.20754	0.02239	1.41278	0.00015
MCL1	NM_021960				1.00105	0.99078	1.39945	8.96e-07	2.43723	3.75e-39	1.52197	1.06e-06	1.15893	0.12934	1.14119	0.1556	-1.04128	0.67305	1.06042	0.27626	1.05761	0.50246	1.20214	0.05509
MMP19	NM_002429				1.19245	0.77766	1.71168	0.3184	3.22059	0.0358	1.6205	0.46409	-1.14559	0.81204	-1.00695	0.9862	1.03447	0.94019	1.05844	0.88466	-1.52194	0.65385	-1.01835	0.97414
DUSP1	NM_004417	Yes	Yes		1.31609	0.05224	6.45905	0	15.7076	0	5.78655	0	-1.2726	0.03478	1.1242	0.28875	-1.04327	0.85403	1.1483	0.02615	1.01938	0.82133	-1.09494	0.40073
IER2	NM_004907				1.05049	0.51139	2.27168	5.57e-34	3.65822	7.62e-41	1.76066	1.05e-24	-1.36864	6e-05	1.04044	0.51509	-1.0104	0.86698	-1.0741	0.32445	-1.01779	0.7226	-1.05571	0.19397
SESN2	NM_031459				1.06423	0.27557	4.17637	0	8.19947	0	3.70322	0	-1.69471	1.04e-11	-1.08004	0.22788	1.0029	0.97771	1.04278	0.51987	-1.04899	0.51458	1.16318	0.00513
JUB	NM_032876				-1.0525	0.51134	2.31005	0	6.38066	0	2.88545	1.56e-28	-1.58427	3.01e-08	1.02481	0.75394	-1.06084	0.54071	-1.06575	0.2908	1.01184	0.85816	1.28118	0.00102
RGPD5	NM_005054				1.03769	0.49493	1.90383	2.13e-13	2.72907	6.67e-26	1.43478	1.98e-10	-1.2391	0.0077	1.0639	0.43435	-1.03261	0.60172	1.01485	0.86261	1.00417	0.95947	1.17572	0.04286
MTHFD2	NM_006636				1.0409	0.7184	3.34082	0	4.60732	0	2.53579	3.02e-22	-1.57177	1.8e-08	1.12222	0.20129	1.12336	0.26151	1.14071	0.08294	1.04282	0.64995	1.2778	0.00013
S100P	NM_005980	Yes			1.13206	0.00129	2.67822	0	7.11291	0	5.10768	0	-1.43341	7.78e-10	1.12043	0.01381	1.07062	0.07019	1.26216	5.27e-06	1.04248	0.60935	1.38417	1.19e-09
CYR61	NM_001554				1.22076	0.01778	2.78555	0	6.7272	0	2.31422	0	-1.40386	6.73e-09	1.3396	6.48e-07	-1.06276	0.27275	-1.15961	0.0068	1.05768	0.35974	-1.00102	0.99079
DAAM1	NM_014992				1.22205	0.18497	1.85899	0.01526	2.65794	9.58e-07	1.81884	9e-05	-1.03761	0.85599	-1.08351	0.75087	1.157	0.14014	-1.02411	0.8788	1.04806	0.81307	1.11131	0.52679
GDF15	NM_004864	Yes		Yes	1.30595	2.08e-06	4.47677	3.37e-24	12.5246	0	4.78354	2.48e-28	-1.65864	6.39e-07	1.40506	5.8e-06	1.09686	0.14532	1.13544	0.14223	-1.04442	0.6904	1.13674	0.07998
ISG20	NM_002201			Yes	1.17767	0.01984	1.78398	1e-05	2.86476	2.81e-12	2.35575	3.76e-08	-1.11906	0.22339	1.02484	0.77385	1.03032	0.75992	1.00263	0.98387	-1.0207	0.86463	1.20492	0.04752
KIAA0562	AB011134				1.30683	0.114	1.82454	0.0014	2.05928	2.77e-08	1.38621	0.02853	-1.17409	0.04178	1.00583	0.95883	1.10688	0.21063	1.28643	0.00548	1.06606	0.54042	1.02084	0.86419
SLC38A2	NM_018976				1.40261	5e-05	2.5362	9.54e-14	3.76982	0	1.9256	1.08e-07	-1.35709	4e-05	1.18233	0.04025	1.01894	0.816	1.05482	0.51865	1.08254	0.31978	1.15296	0.03716
ITGAV	NM_002210			Yes	1.13528	0.01037	1.49855	2.52e-06	2.23759	3.38e-14	1.30519	0.00029	-1.20168	0.04378	1.05233	0.34688	-1.0389	0.57119	1.11836	0.28367	1.02386	0.78335	1.01878	0.80731
JARID1B	NM_006618				1.13864	0.25421	1.47051	0.00056	2.00957	4.28e-23	1.338	2e-05	-1.27456	0.00079	1.05787	0.49116	1.0056	0.93494	1.17856	0.0589	1.0239	0.69244	-1.03832	0.67859
ABCA5	NM_018672				1.13978	0.12197	1.3744	0.0029	2.28835	1.43e-10	1.12778	0.10701	-1.33107	0.00327	-1.04485	0.65211	-1.07449	0.51238	1.05476	0.51623	1.03253	0.62638	1.09899	0.31368
IRF2BP2	BC020516			Yes	-1.06541	0.40381	1.62876	5.82e-09	2.44132	3.01e-25	1.58026	6.89e-08	-1.10448	0.20696	-1.20773	0.00129	-1.08085	0.42456	-1.44994	6.51e-06	-1.35578	0.00025	-1.11176	0.27477
VEZF1	NM_007146				1.04806	0.60503	1.42043	1.13e-08	2.02768	5.38e-14	1.49222	0.00019	-1.15127	0.00247	-1.2024	0.05603	-1.08505	0.39107	-1.33054	0.00074	-1.23704	0.01194	-1.07128	0.40301
PHF17	AK127326				1.0436	0.57066	1.91981	2.14e-07	2.37552	2.14e-09	1.23318	0.00112	-1.07641	0.26105	-1.19505	0.00408	1.01603	0.74329	-1.13928	0.3117	-1.03928	0.53542	1.00118	0.98209
FZD5	AK024850				-1.11252	0.25935	2.38664	0	5.09815	0	1.4931	3.21e-10	-1.53705	1.16e-08	-1.33471	0.00112	-1.18085	0.06416	-1.13835	0.01199	-1.04373	0.43213	1.02417	0.72078
FZD5	NM_003468				1.09695	0.08523	2.26509	1.7e-22	4.96899	1.61e-42	1.53214	3e-07	-1.19438	0.00023	-1.15074	0.00232	-1.14145	0.56557	-1.06923	0.43672	-1.11486	0.06195	1.14083	0.11264
GLI1	NM_005269				1.10855	0.87946	2.56855	8.38e-07	5.13954	1.06e-11	2.12912	0.00075	-1.25442	0.05433	-1.16752	0.69528	-1.06641	0.73793	-1.11187	0.48464	-1.28106	0.04288	1.17222	0.60746
FBRS	NM_022452				1.01195	0.77761	1.47501	3.48e-07	2.09905	1.13e-10	1.23391	0.0051	-1.06367	0.28119	-1.08467	0.19988	1.01944	0.8232	-1.18396	0.10545	-1.12355	0.14136	-1.01097	0.82598
HEG1	AB033063				-1.01438	0.87231	1.61602	4.96e-12	2.17888	1.37e-23	1.28832	0.00472	-1.29872	0.01425	-1.04801	0.55185	-1.10127	0.10733	-1.25969	0.0016	-1.15172	0.06111	1.10673	0.18033
SLC43A1	NM_003627				-1.06855	0.29488	1.29879	1.46e-07	2.01804	7.07e-30	1.30085	0.00037	-1.78429	1.23e-09	-1.0961	0.20864	-1.04061	0.49776	-1.17929	0.00075	-1.14406	0.07251	-1.27981	0.00147
CCDC45	NM_138363				1.06204	0.21746	1.62689	1.25e-08	2.16163	2.59e-19	1.16882	0.00115	-1.20826	0.00011	-1.05339	0.26758	1.00106	0.98685	-1.12301	0.27957	-1.08596	0.17605	-1.07637	0.16075
SNF1LK	NM_173354		Yes		-1.0157	0.85766	2.08674	4e-05	2.04215	3e-05	1.39849	0.01547	-1.49573	0.00061	-1.30828	0.03191	1.10804	0.19372	-1.23915	0.38315	-1.09255	0.15447	1.04548	0.65182
SCN9A	NM_002977				1.01599	0.89946	1.56703	4.03e-07	2.22974	2.97e-07	1.03415	0.87093	-1.51216	0.02567	-1.16133	0.23772	-1.04473	0.7452	-1.06578	0.31154	1.06371	0.47287	1.02066	0.91067
OXTR	NM_000916				1.43183	0.14079	2.06503	0.06653	3.31435	1e-05	1.84453	0.25583	1.6985	0.39228	-1.09159	0.76224	1.06271	0.85065	-1.0101	0.96534	1.27121	0.34651	-1.29813	0.50724
IL8	NM_000584			Yes	1.25718	1e-05	2.03462	5.08e-12	1.76543	1.1e-19	1.28103	0.00016	1.35472	0.00129	1.15806	0.00259	1.00143	0.98197	-1.08675	0.13103	-1.09158	0.29674	1.03883	0.59083
ICAM1	NM_000201				1.35829	4.83e-13	1.94405	2.46e-20	2.76914	0	1.72746	1.48e-09	1.32976	1.7e-08	1.12481	0.00903	1.03411	0.69861	1.14319	0.11652	-1.14532	0.15049	-1.038	0.41265
CXCL1	NM_001511			Yes	1.33187	0.00647	2.32053	3.18e-13	3.59878	1.74e-22	1.90637	1e-05	1.03486	0.67092	1.22931	0.00561	1.07511	0.22175	-1.04327	0.62473	-1.07451	0.40607	1.05618	0.32313
CXCL2	NM_002089			Yes	1.30177	0.01818	2.77958	2.46e-12	7.09687	3.06e-26	2.12809	2.06e-09	-1.03609	0.72972	1.5764	0.01668	1.06746	0.41817	-1.07695	0.53158	-1.12901	0.28374	1.00717	0.94539
KLF6	NM_001300		Yes		1.37995	5.51e-10	3.02211	0	6.09439	0	2.67158	5.41e-20	1.11453	0.13235	1.16221	0.0055	-1.04217	0.68407	1.00614	0.93206	-1.0437	0.61426	-1.19319	0.01239
NPPB	NM_002521				1.53663	1.76e-07	4.92911	4.1e-35	22.9547	0	10.3265	1e-05	1.4444	0.4407	1.22115	0.00141	-1.18786	0.09047	1.3522	0.14059	1.17753	0.63063	2.10424	0.03879
EPHA2	NM_004431				1.1108	0.45071	1.80933	6e-05	3.27814	2.94e-13	1.47638	0.04164	1.20926	0.27838	1.12127	0.26099	1.1042	0.24731	-1.24893	0.01828	-1.13685	0.5909	-1.07039	0.46209
C11orf17	NM_182901				1.00898	0.95203	2.93785	1.52e-07	3.61834	2.01e-14	1.50345	0.1722	2.09177	0.0061	1.08697	0.39758	-1.02722	0.78054	-1.01574	0.91512	-1.02016	0.93467	-1.37724	0.17115
GADD45B	NM_015675	Yes	Yes		1.04957	0.81841	2.26139	1.17e-09	4.16613	4.82e-21	1.9683	0.00073	1.89002	0.00014	1.33098	0.02737	-1.00402	0.97486	-1.01069	0.95417	-1.10434	0.50799	1.06909	0.56148
NUAK1	NM_014840	Yes			1.02747	0.55242	1.74609	1.72e-16	2.22548	1.05e-19	1.07695	0.15564	1.1367	0.06138	-1.0658	0.48089	-1.06573	0.38826	1.03887	0.64395	1.00332	0.93341	1.00197	0.96767
CCL20	NM_004591			Yes	1.17717	0.12797	1.8688	1.22e-10	2.56015	8.01e-16	1.23993	0.0018	-1.14039	0.23812	1.35388	0.0014	1.1816	0.04114	1.27584	0.02851	-1.08206	0.1004	-1.07932	0.24473
MOSPD1	NM_019556				-1.04399	0.79097	1.49155	0.00064	3.03333	8.05e-25	2.79897	9.76e-13	1.5879	0.00765	-1.07487	0.65645	1.15037	0.21773	1.10422	0.22639	1.13883	0.39065	1.5312	0.00393
SCRN1	NM_014766				1.00229	0.96916	1.68567	2.12e-06	2.94727	1.42e-39	1.78177	2.64e-20	1.10896	0.04833	-1.00437	0.9328	1.04752	0.44103	1.02101	0.84614	1.01591	0.82422	1.0759	0.40279
RND3	NM_005168				1.06423	0.35009	1.8977	8.79e-12	3.98572	0	2.01039	2.66e-37	1.23255	0.01071	-1.03051	0.58314	1.07226	0.23451	1.12491	0.26036	-1.02717	0.57737	1.18682	0.00102
SOCS2	NM_003877			Yes	-1.1049	0.60099	1.85677	0.00176	4.34812	2.97e-18	3.31687	1.19e-11	1.38032	0.1194	-1.18492	0.6497	1.0533	0.76044	1.06005	0.79383	-1.24628	0.38781	1.3488	0.13072
RHOU	NM_021205		Yes		-1.04473	0.68243	1.76805	0.00537	3.46921	4.6e-22	2.89245	3.44e-13	1.3897	0.02648	-1.11442	0.49484	-1.0772	0.57001	1.05275	0.52714	-1.01826	0.76026	1.20457	0.06505
INHBA	NM_002192	Yes		Yes	1.16278	0.5181	1.44904	0.13009	2.68972	5.21e-15	2.57079	4.35e-11	1.15469	0.41998	-1.09735	0.77059	-1.02662	0.86507	1.04675	0.70952	1.04873	0.89002	1.2109	0.1574
IL32	NM_001012631			Yes	-1.01199	0.90282	1.27192	0.06117	2.24137	1.68e-14	1.92618	7.23e-11	1.31703	0.02077	1.05624	0.51323	-1.01255	0.8616	1.11384	0.12134	1.14548	0.43748	1.06888	0.49139
DTNBP1	NM_183041				-1.09856	0.80763	1.45565	0.23625	2.38139	7.3e-09	1.82792	7e-05	1.18502	0.28285	1.00192	0.99566	1.0289	0.88664	1.17706	0.19259	1.03563	0.91187	1.0311	0.74826
TGFBI	NM_000358	Yes		Yes	-1.039	0.3183	1.17025	0.05448	2.0161	0	2.09225	0	1.3105	7.12e-07	1.00542	0.91956	1.01339	0.87934	1.07388	0.31353	1.08508	0.10757	1.06183	0.21494
AMBRA1	NM_017749				1.00151	0.98519	1.2436	0.11849	2.1042	6.81e-14	1.57684	3.49e-09	1.18588	0.09571	1.10668	0.42271	-1.01104	0.87298	-1.00576	0.94604	1.11102	0.17939	1.04366	0.72562
MITD1	NM_138798				-1.01603	0.80581	1.32827	8e-05	2.25061	1.09e-20	1.55606	1.74e-18	1.4162	1e-05	1.02791	0.58565	1.009	0.8737	1.10504	0.13859	1.07895	0.371	1.10337	0.21893
ANXA1	NM_000700	Yes	Yes	Yes	1.00573	0.93601	1.56815	1e-05	3.30825	1.51e-23	4.16802	5.44e-28	2.74614	0.00039	1.00231	0.97195	1.03605	0.73377	1.13552	0.21931	1.12498	0.70677	1.49073	0.28528
NOSTRIN	NM_052946				1.03199	0.71182	2.03708	5.23e-23	5.58084	0	4.89942	0	1.74382	1.26e-11	1.04273	0.51165	1.06747	0.52496	1.10871	0.28277	1.04911	0.5687	1.24684	0.00058
PLK2	NM_006622	Yes	Yes		1.18008	0.08441	2.49643	3.05e-22	4.96734	0	3.74052	0	1.88437	4.66e-10	-1.05698	0.48818	1.12291	0.09327	1.02273	0.84905	1.01299	0.78075	1.19262	0.07575
RAB11FIP4	NM_032932				-1.00159	0.97953	1.51453	0.00017	2.44586	8.27e-24	1.74371	1.38e-25	1.37681	0.0004	-1.06391	0.24509	1.06679	0.18758	1.16767	0.09398	1.0162	0.84613	1.06957	0.45921
ACHE	NM_015831				-1.22228	0.73839	2.47728	0.17835	3.90478	1.53e-06	3.94401	2e-05	1.46284	0.08279	-1.26648	0.56357	1.08698	0.86505	1.17543	0.66681	-1.01236	0.97265	1.07693	0.91925
FOS	NM_005252		Yes	Yes	1.11483	0.72209	2.1768	0.05514	7.08854	8.8e-06	3.04053	0.00011	1.50708	0.19294	-1.36098	0.83131	1.02248	0.92852	1.34755	0.296	-1.0106	0.97624	-1.31208	0.63373
HIST2H4A	NM_003548				-1.06965	0.6075	1.28608	0.00076	2.14487	4.02e-15	1.70585	1.19e-19	1.11226	0.38572	-1.08762	0.41963	1.13749	0.07632	1.00898	0.94289	1.00308	0.97451	1.07627	0.42726
PRNP	NM_000311				-1.37209	0.91328	1.50847	0.70241	9.043	0.00322	7.48506	2e-05	1.60029	0.34927	-2.52714	0.61094	1.26381	0.73579	1.35698	0.59239	-1.26261	0.65609	1.41865	0.50444
LTBP1	NM_206943			Yes	-1.24742	0.77999	1.9681	0.32592	36.147	7e-05	5.07195	5.55e-08	1.52542	0.20637	-1.00262	0.995	1.24659	0.52683	1.0969	0.75585	-1.21613	0.59563	1.54198	0.48254
VGF	NM_003378				1.34119	0.79216	1.79871	0.19245	6.42874	1.98e-14	5.26636	4.33e-15	2.11766	0.01865	-1.43418	0.53617	1.25087	0.78909	1.28268	0.77526	-1.51674	0.40749	-1.16494	0.85716
PPARGC1A	NM_013261	Yes			-1.00411	0.98746	1.86589	6e-05	4.42512	1.37e-38	2.86004	0	1.2171	0.00587	-1.1806	0.16182	1.02728	0.65894	1.03355	0.69044	-1.15149	0.13174	-1.01686	0.74835
C9orf30	NM_080655				-1.03005	0.89322	1.16246	0.68077	2.42912	8.38e-10	1.86338	0.00011	1.32019	0.15209	-1.1896	0.50602	1.02479	0.92332	1.23461	0.10316	-1.03636	0.86509	1.14969	0.72639
CAPN2	NM_001748	Yes	Yes		-1.04467	0.63557	1.71041	0.00013	4.47533	1.04e-25	2.81679	3.39e-28	1.50019	3.46e-10	-1.19449	0.01183	1.02729	0.79117	-1.0149	0.92772	-1.06053	0.55072	1.22151	0.0001
TNFAIP1	NM_021137			Yes	-1.07953	0.10401	1.50171	1e-05	2.16066	2.98e-14	1.52698	1.86e-17	1.40049	2.38e-08	-1.08328	0.09363	1.05929	0.26099	-1.00524	0.95777	-1.05705	0.64027	1.0886	0.14017
FLJ40504	NM_173624				-1.14885	0.11553	1.09624	0.26701	1.67457	8.05e-15	2.19232	8.12e-12	1.22922	0.00634	-1.0569	0.4674	-1.02278	0.6613	1.02745	0.74895	-1.1048	0.23404	1.12682	0.08806
LMCD1	NM_014583				1.10695	0.21487	1.81969	2e-05	3.22548	1.25e-16	2.09139	3.56e-20	1.22562	0.02806	-1.18259	0.00168	1.0129	0.78548	-1.2505	0.10875	-1.16307	0.30456	1.03699	0.69255
NCF2	NM_000433				-1.00238	0.99304	5.83656	0.00634	28.9462	3e-11	24.4464	8.2e-13	9.84312	0.01957	-1.48945	0.00425	1	1	1	1	1	1	1	1
PHLDA1	NM_007350	Yes		Yes	1.24926	1.96e-06	2.29757	2.79e-21	5.21312	0	4.36561	0	2.17539	6.7e-19	1.12301	0.0185	1.00112	0.9831	-1.06133	0.31694	1.01444	0.78214	1.40447	4.4e-09
GRPEL2	NM_152407				1.23527	0.06203	2.81514	9.48e-08	3.49912	2.79e-16	2.38625	3.84e-18	1.3916	2.13e-06	-1.07714	0.52583	1.06727	0.4998	1.21292	0.13649	1.00174	0.98696	1.29652	2.98e-08
ARL8B	NM_018184				1.06713	0.23096	1.37632	1.5e-07	2.3104	8.61e-39	2.00827	2.33e-25	1.48334	3.3e-10	1.1015	0.02979	1.0976	0.26881	1.19807	0.0055	1.07054	0.41822	1.30736	1.61e-08
KCMF1	NM_020122				1.01664	0.84801	1.18164	0.20917	2.29181	1.09e-08	1.88962	5.47e-07	1.4694	0.00088	1.1325	0.20013	-1.03449	0.70572	1.11629	0.42365	1.09083	0.48402	1.29703	0.02547
CPEB4	NM_030627				-1.06528	0.67562	1.53512	0.07847	5.15685	4.2e-09	2.57114	1.55e-07	1.39598	0.00015	1.11831	0.37457	1.11082	0.59014	1.13025	0.54645	1.12347	0.51847	1.17482	0.18195
TIPARP	NM_015508				-1.11149	0.26416	1.37507	0.00892	2.52416	3.8e-14	2.07693	7.27e-09	1.45327	0.00043	1.04638	0.65108	1.04108	0.53849	1.18119	0.05283	-1.01862	0.90428	1.12698	0.17136
BACH1	NM_206866				-1.0734	0.69307	1.3035	0.19031	2.54101	0.00085	1.89318	0.0088	1.18754	0.2089	1.14714	0.36657	1.02029	0.815	1.41173	0.20318	1.13022	0.39381	1.20106	0.26682
ZBTB38	BC072415				-1.02955	0.8946	1.56119	0.00338	2.40783	4.09e-15	1.64762	0.00165	1.15423	0.42266	1.04902	0.76101	1.20787	0.22476	1.39303	0.02827	1.11282	0.39178	1.51514	0.08519
AHR	NM_001621				-1.00453	0.97415	2.05344	3.11e-07	4.1933	5.46e-32	2.1977	1.62e-12	1.24818	0.01655	1.01246	0.94989	1.10127	0.10942	1.28243	0.00081	1.05415	0.26983	1.39819	0.00305
HSPBAP1	NM_024610				1.06119	0.45302	1.29199	0.00281	2.14346	4.73e-17	1.42448	5e-05	1.10063	0.24163	1.02551	0.79335	1.06931	0.48593	1.11619	0.05846	1.05571	0.53344	-1.00085	0.99035
NKIRAS1	NM_020345				-1.17621	0.38423	1.4539	2e-05	2.81304	3.26e-27	1.81106	5.03e-08	1.27062	0.0986	-1.22819	0.45383	1.16453	0.23108	1.19591	0.01504	1.06068	0.36879	1.06555	0.50122
BACH2	NM_021813	Yes			1.05364	0.91825	1.82432	0.04309	5.77046	2.32e-06	2.06713	0.04495	1.29305	0.49129	-1.65791	0.62726	1.2114	0.74878	1.76327	0.12703	-1.34163	0.49762	-1.38395	0.73359
HIST1H4F	NM_003540				-1.09236	0.49682	1.34316	0.00474	2.23217	1.3e-13	1.92809	2e-05	1.1523	0.35832	-1.02106	0.80269	1.22288	0.02101	1.0131	0.87382	1.1383	0.3333	1.04853	0.68812
RB1CC1	NM_014781	Yes	Yes		-1.07867	0.5509	1.32661	0.07466	2.41861	3.5e-12	1.71905	4.16e-07	1.06927	0.3547	-1.10696	0.76069	1.11043	0.14626	1.08416	0.44217	-1.06075	0.63518	-1.03438	0.77384
KLRC2	NM_002260				-1.54206	0.41697	1.71412	0.3348	44.2133	1e-05	10.4787	0.02055	12.7646	0.15719	-1.41055	0.34462	1.37581	0.50861	1.13518	0.81786	-1.54985	0.73573	1	1
SPIRE1	NM_020148				1.02103	0.95088	1.45025	0.23086	2.04905	0.0001	1.71072	0.04338	1.48411	0.11727	-1.13094	0.55126	1.14458	0.39881	1.02647	0.77394	-1.01458	0.8572	-1.11204	0.67342
ADRA2C	NM_000683				1.01736	0.74847	1.58104	1.29e-06	2.02777	5.24e-39	1.62072	2.06e-14	1.10202	0.25799	-1.03018	0.55147	-1.0717	0.39788	-1.09482	0.28089	-1.07596	0.39488	1.07074	0.53706
PNMA3	NM_013364				-1.03009	0.65498	1.27363	2.48e-06	2.36099	0	2.10105	1.11e-17	1.21689	0.01431	-1.0505	0.44561	-1.02161	0.76667	-1.06585	0.2248	-1.10426	0.09195	1.00782	0.88841
MAFK	NM_002360				1.06094	0.28309	2.14239	5.04e-18	5.94131	0	3.01665	5.36e-40	1.79473	4.57e-09	-1.08564	0.36522	-1.04787	0.39702	-1.13484	0.04411	-1.1176	0.02334	-1.10251	0.3672
CSRP2BP	NM_020536				-1.05768	0.18703	1.3783	2e-05	2.50763	4.27e-26	1.3923	6.07e-09	1.07659	0.14306	-1.0059	0.9154	-1.04005	0.40345	-1.01608	0.8829	-1.05226	0.47219	-1.03103	0.62837
FAM53C	NM_016605				-1.04855	0.66834	1.41489	2.18e-06	2.39088	1.11e-40	1.66792	1.84e-10	1.21233	0.00032	1.01504	0.85194	1.03085	0.75558	-1.08414	0.30326	-1.00981	0.82759	1.05018	0.63734
PAWR	NM_002583		Yes		1.1054	0.33485	1.53803	5.14e-09	2.999	2.5e-41	1.90309	2.14e-12	1.23091	7e-05	1.05826	0.59671	-1.04457	0.44334	-1.06263	0.50933	1.01729	0.85674	-1.04786	0.4723
CAB39	NM_016289				1.0534	0.52656	1.24561	3e-05	2.2878	3e-36	1.58147	3.2e-12	1.13958	0.11717	-1.05878	0.48786	1.066	0.46129	1.06663	0.46272	1.08024	0.18496	1.05552	0.31073
CREB5	NM_182898				1.00997	0.96496	1.7134	0.00351	4.33338	9.78e-37	2.58899	2.52e-10	1.18458	0.21286	-1.0643	0.66619	1.03103	0.84555	1.05733	0.75282	-1.1092	0.80529	1.1906	0.40103
TUFT1	NM_020127				-1.04774	0.42791	1.71901	1.04e-07	3.12505	0	1.81368	6.66e-22	1.19325	0.01956	1.04304	0.69735	-1.06471	0.48911	1.01131	0.88744	1.03599	0.57272	1.08592	0.26961
SKIL	NM_005414		Yes	Yes	1.01445	0.96339	1.99017	0.05634	4.81998	8.3e-12	2.66677	2e-05	1.3573	0.20189	1.05493	0.88982	-1.13908	0.77633	1.07974	0.83738	1.04565	0.89465	1.05143	0.91181
EFTUD1	NM_024580				1.05331	0.65062	1.41061	5.22e-08	2.72384	1.67e-40	1.91822	2.54e-15	1.12747	0.1991	1.05111	0.71885	1.02253	0.8071	-1.00031	0.99524	1.03886	0.62731	1.00902	0.9202
KRT23	NM_015515				1.14227	0.36084	1.89582	4.13e-07	3.82945	0	4.74368	1.38e-12	1.42941	2e-05	-1.08287	0.27487	1.17234	0.0138	1.06176	0.61627	-1.08221	0.77125	1.31995	0.06095
RAB6IP1	NM_015213				1.11794	0.30606	1.89825	6.01e-07	2.98979	0	1.5439	2.1e-12	1.24042	0.01729	-1.25226	0.01925	1.14744	0.0604	-1.10152	0.37593	-1.11367	0.18974	-1.02881	0.72711
SH2B3	NM_005475				-1.21544	0.64707	1.81515	0.04951	2.20965	1.11e-06	1.79099	0.00107	1.15992	0.2219	-1.06903	0.82313	1.00597	0.95898	1.04142	0.71061	-1.14821	0.3385	1.04853	0.66369
RAB9A	NM_004251				-1.07022	0.29436	1.51365	1e-05	2.35684	7.9e-23	1.63653	2.73e-07	1.33918	0.00082	-1.05496	0.45825	1.04863	0.40095	-1.00211	0.98289	-1.07249	0.19411	1.0691	0.169
OBFC2A	NM_001031716				-1.13217	0.39635	1.3648	0.03107	2.28097	2.25e-11	1.46309	0.00201	1.34408	0.05415	-1.07007	0.6427	-1.00909	0.92986	1.04748	0.60472	-1.04609	0.68182	-1.04742	0.79391
CNN1	NM_001299				-1.02358	0.9059	2.462	0.02387	5.68265	5.7e-09	3.9847	0.00076	1.96652	0.08078	-1.30312	0.15005	-1.17968	0.71818	-1.16766	0.71106	-1.11851	0.80872	-1.06595	0.86028
DHRS2	NM_182908				-1.00074	0.99837	1.44712	0.14607	2.88323	0.00049	1.97632	0.01988	1.45076	0.50854	-1.25789	0.72904	-1.01512	0.96146	-1.22499	0.4175	-1.05993	0.84472	1.04711	0.91186
MAFG	NM_002359				1.03318	0.52957	1.93107	9.61e-15	3.72449	0	2.03265	2.31e-17	1.6103	1.14e-07	-1.07073	0.44516	-1.09804	0.04413	-1.13249	0.01214	-1.07064	0.35897	1.04656	0.39071
NFKBIE	NM_004556				1.07888	0.45656	2.08107	8.52e-07	4.38974	0	2.95573	1.7e-11	1.54933	1.02e-10	1.05491	0.43536	1.03341	0.78491	1.02668	0.69432	-1.03648	0.73451	1.08395	0.50551
LGALS8	NM_006499				1.05042	0.51129	1.67209	2.69e-09	4.43022	0	2.44019	3.64e-30	1.64434	1.31e-12	1.13773	0.00829	1.05505	0.44459	1.14113	0.11933	1.06886	0.41411	1.00748	0.94427
PIM1	NM_002648	Yes	Yes		1.02938	0.80701	1.4835	0.02872	2.33404	3.9e-26	1.67242	1.02e-10	1.68507	3e-05	-1.04068	0.68362	-1.01057	0.90406	-1.01643	0.85006	1.01598	0.70107	-1.15061	0.44037
BCAR1	NM_014567				1.01842	0.82937	1.47765	7.28e-06	2.79524	0	2.02061	4.61e-30	1.71702	1.04e-10	-1.01676	0.82983	-1.08853	0.19806	-1.08972	0.37838	-1.02739	0.53503	1.009	0.88412
FER1L3	NM_013451				1.0919	0.53312	1.57318	0.07526	3.00998	1.31e-13	2.25018	3.06e-06	1.39548	0.11853	1.04931	0.70047	-1.05283	0.63421	-1.00334	0.97767	1.06354	0.72736	-1.06978	0.72508
MMP23B	NM_006983				1.088	0.64025	1.25442	0.28531	2.4441	1.04e-11	1.96678	0.00035	1.38426	0.03527	-1.01365	0.9033	-1.17815	0.38832	1.20417	0.32776	1.15049	0.4317	-1.03941	0.87049
UAP1L1	NM_207309				-1.01577	0.93032	2.63763	7.8e-11	5.71197	0	2.95722	4.23e-39	1.95976	1e-09	-1.17295	0.54505	-1.13596	0.32002	-1.06723	0.53084	-1.13986	0.07285	-1.34562	0.00052
DAB2	NM_001343				1.04467	0.60133	1.35798	0.02974	2.41506	2.47e-13	1.61125	3e-05	1.18376	0.06965	-1.07782	0.37222	1.01049	0.91569	-1.03169	0.74869	-1.05156	0.57133	-1.1101	0.10656
TNFAIP3	NM_006290	Yes		Yes	1.16247	0.12151	1.72848	4.89e-06	2.60401	1.32e-41	1.3905	2.3e-08	1.41165	4e-05	-1.04817	0.59997	-1.11955	0.2955	-1.04192	0.5636	-1.03494	0.72927	-1.3052	0.00217
SMAD9	NM_005905			Yes	1.0187	0.90766	1.34787	0.09727	2.05078	9e-05	1.71302	0.03867	1.34436	0.09543	-1.10104	0.71256	-1.07356	0.70659	-1.05961	0.73504	-1.10278	0.65341	-1.1338	0.67067
USP54	BC110845				1.08775	0.46457	1.48303	0.00013	2.40089	1.55e-35	1.73335	4.95e-10	1.16352	7.94e-06	1.01863	0.88001	-1.02926	0.63548	-1.03354	0.6174	-1.09618	0.06818	-1.05295	0.45402
JUNB	NM_002229		Yes	Yes	1.04787	0.73101	2.48317	4.49e-20	4.1054	0	1.97989	2.32e-15	1.45491	0.0003	-1.194	0.06912	1.04891	0.76289	-1.01846	0.81855	-1.03898	0.67163	1.09134	0.3372
LARP6	NM_018357				1.00129	0.99381	2.89266	6.27e-32	8.82694	0	4.48375	3.32e-36	1.496	0.00029	-1.3691	0.00222	1.03361	0.86383	1.04492	0.69473	-1.08182	0.42471	1.20682	0.03108
JUND	X56681		Yes		1.18522	0.21852	1.58413	3.2e-07	2.8947	4.51e-23	1.57154	1.37e-08	1.09923	0.26839	-1.11532	0.43862	1.04668	0.79056	-1.06522	0.66802	-1.05777	0.66493	1.07964	0.49287
OPTN	NM_001008211				1.17593	0.22331	1.96937	5.88e-12	4.22299	2.27e-40	2.33643	2.75e-11	1.27719	0.0811	-1.20316	0.19929	1.03892	0.7124	1.12998	0.2455	1.08254	0.4863	1.02534	0.85654
TP53INP1	NM_033285	Yes	Yes		1.07227	0.52481	2.61637	2.67e-38	3.95336	0	2.80264	7.51e-22	1.10123	0.27433	-1.2585	0.04866	1.02677	0.78042	1.01259	0.84573	-1.133	0.09607	1.16825	0.03532
CNKSR3	NM_173515				1.00674	0.93694	1.53046	1.77e-12	2.91968	4.36e-27	1.60461	2.83e-10	1.07872	0.29696	-1.04991	0.49249	1.00502	0.92407	1.09874	0.07074	-1.00786	0.88913	1.05674	0.49239
ANKRD1	NM_014391				1.3101	0.01917	10.4083	1.4e-45	38.2465	0	14.2581	5.99e-16	4.70251	7.22e-07	-1.17408	0.10763	-1.00377	0.99025	1.0571	0.91347	1.21857	0.67283	1.07391	0.88848
PIM3	NM_001001852				-1.08266	0.45246	2.31814	0	4.81077	0	2.65894	8.64e-31	2.44161	5.57e-19	-1.11176	0.22043	1.03456	0.73993	-1.00622	0.93957	-1.11451	0.1592	-1.11014	0.27967
TTC21A	NM_145755				1.02624	0.86463	2.05389	9.26e-06	3.41308	2.89e-13	1.88564	1e-05	1.26821	0.00699	-1.00526	0.96747	-1.06994	0.70308	-1.00315	0.9837	-1.04173	0.73315	-1.16889	0.19541
SNAPC1	NM_003082				1.1615	0.203	2.3678	3.26e-13	5.74475	2.08e-32	2.24857	1.55e-17	1.298	0.00071	-1.04808	0.54909	-1.04581	0.64524	1.14182	0.21559	-1.00618	0.94764	-1.0218	0.82152
SAT2	NM_133491				-1.02388	0.43544	1.78014	1.36e-11	2.9377	4.25e-28	1.7957	8.08e-23	1.20483	0.02526	1.02167	0.52326	-1.07795	0.40782	1.01545	0.87122	-1.04451	0.52677	-1.0767	0.09858
PALLD	NM_016081				1.1298	0.07451	1.65739	1.76e-09	2.82807	7.31e-43	2.0569	2.42e-12	1.54206	1.12e-09	-1.01335	0.83156	1.00328	0.97315	-1.00752	0.89207	1.02007	0.54907	1.19923	0.0305
EGLN2	NM_080732				-1.05623	0.48103	1.45513	5.27e-14	2.85115	2.01e-41	2.13673	9.47e-17	1.59377	1.93e-09	-1.05368	0.38361	1.04641	0.34935	-1.04923	0.3352	-1.00393	0.98642	1.02406	0.59753
SLC31A2	NM_001860				1.11245	0.34759	1.64015	0.00023	2.03904	3.71e-13	1.38723	2e-05	1.46865	0.00044	1.07551	0.40075	1.06513	0.56286	1.15426	0.28084	1.08825	0.23261	1.00094	0.99256
HPS1	NM_182639				-1.00465	0.97725	1.59434	1.46e-07	2.92685	2.65e-21	2.16047	5.07e-13	1.67807	5.39e-06	1.1963	0.31579	1.00664	0.93908	1.09637	0.28076	1.00031	0.99714	1.08416	0.70878
RIPK2	NM_003821	Yes			1.09165	0.59522	1.52654	0.12032	2.14504	0.00039	1.46905	0.01932	1.16815	0.17712	-1.08338	0.73856	-1.02598	0.82918	1.13373	0.43491	1.06784	0.50087	1.04786	0.62663
HECA	NM_016217				-1.02247	0.87146	1.52837	0.00149	2.22065	7.85e-20	1.38427	0.01036	1.39356	0.00036	-1.08231	0.58498	-1.03729	0.80633	1.20609	0.05413	1.05786	0.45203	1.03338	0.55971
FOSL2	BX647822		Yes		-1.18831	0.78487	2.07556	0.08809	4.91001	0.00011	2.54254	0.13363	1.79302	0.09132	-1.43369	0.27309	1.02254	0.94689	1.11763	0.67507	-1.08286	0.69667	1.16078	0.65707
ANXA3	NM_005139				1.0013	0.97921	1.93292	2.98e-11	5.96313	0	4.26178	5.64e-13	1.35168	0.00014	-1.4014	7e-05	-1.21442	0.01319	1.1428	0.04374	-1.10733	0.5525	1.20412	0.02726
SMAD7	NM_005904			Yes	-1.04649	0.75559	1.39408	0.00181	2.25913	1.58e-21	1.80808	8e-05	1.68481	0.00361	-1.07944	0.39125	-1.15975	0.04325	1.01169	0.91674	1.01235	0.94866	-1.00295	0.977
PPIL2	NM_152689				1.16388	0.01018	1.2016	0.13637	2.67056	2.73e-26	2.03528	4.04e-11	1.29426	0.00464	-1.12525	0.10276	1.13728	0.04563	-1.00444	0.95464	1.00481	0.98337	1.11319	0.02657
PTPN11	NM_002834	Yes			1.2978	0.46751	1.29246	0.71695	2.05969	0.02092	2.03365	0.14644	1.32891	0.32453	1.02847	0.8727	1.18131	0.5627	-1.04871	0.89049	-1.0282	0.8927	-1.00152	0.99694
AREG	NM_001657	Yes	Yes	Yes	1.3005	9.17e-06	5.34709	0	17.0675	0	8.77144	0	1.16565	0.09111	1.42549	7e-05	1.27987	0.00614	1.27264	0.0061	1.06537	0.48482	1.51401	5.51e-10
GULP1	NM_016315				1.03719	0.59404	1.42576	8e-05	2.65126	3.22e-15	1.97666	1.95e-10	1.06058	0.46194	1.06619	0.24987	1.02236	0.70333	1.16474	0.20295	1.11583	0.22978	1.25596	0.00666
JMJD1A	NM_018433				-1.02501	0.69916	1.41787	8.21e-10	2.17719	2.72e-25	1.59142	7.42e-10	1.14371	0.33212	1.18016	0.00866	1.01311	0.8242	1.1164	0.07458	1.05107	0.60683	1.21978	0.06285
DAGLA	NM_006133				1.04237	0.84219	2.31916	1.54e-13	6.5457	2.06e-24	3.81291	5.01e-12	1.39969	0.06606	1.23118	0.25774	-1.05681	0.67574	1.15214	0.22141	1.22128	0.1705	1.22533	0.17943
TP53BP2	NM_005426		Yes		1.04437	0.75773	1.83596	3.3e-12	3.01707	6.08e-21	1.80908	2.58e-10	1.18788	0.20706	1.09664	0.52162	1.02099	0.84391	1.19941	0.00027	1.10598	0.23757	1.43892	0.02866
KLHL5	NM_015990				1.02138	0.92469	1.65227	0.11522	2.17414	0.00028	2.21157	0.0134	1.20602	0.45062	1.17672	0.24561	-1.05472	0.59426	1.23202	0.45144	1.07359	0.86378	1.00642	0.9886
RASD1	NM_016084				1.31125	0.04534	1.61123	2e-05	2.82782	5.02e-15	2.1508	5.45e-08	1.2094	0.17052	1.2735	0.0735	-1.08403	0.66057	1.08587	0.64381	-1.01615	0.9107	1.16129	0.32868
ZNF319	NM_020807				1.19935	0.35366	1.97969	0.00107	3.44244	1.01e-06	2.37957	6.77e-08	1.1962	0.15709	1.10355	0.492	1.02324	0.83403	1.29058	0.01896	1.10493	0.56526	1.08566	0.84086
FAM134B	NM_019000				-1.06194	0.5655	1.59973	1.96e-06	2.91353	5.08e-13	2.07595	5e-05	1.10816	0.1427	-1.04121	0.63379	-1.08254	0.28197	1.10886	0.40877	1.20418	0.13422	1.28913	0.03448
TGIF2	NM_021809			Yes	-1.01601	0.96838	1.99632	0.1288	2.1917	0.01598	1.35367	0.26632	1.04288	0.81978	1.01217	0.98522	1.13147	0.69088	1.20857	0.55738	1.18196	0.29582	1.10101	0.64615
DUSP8	NM_004420				1.0678	0.54664	3.06073	5.12e-39	7.25686	8.3e-41	3.30613	2.8e-45	1.35903	0.00041	1.03668	0.68437	-1.06407	0.51349	-1.07044	0.32413	-1.06896	0.34284	1.2663	9e-05
RELB	NM_006509				1.13808	0.00453	4.1845	0	10.9333	0	4.97857	0	1.44676	7.21e-06	-1.11287	0.02812	-1.15933	0.07073	-1.04567	0.53538	-1.2347	0.00019	-1.00381	0.93514
BBC3	NM_014417	Yes			1.1089	0.13434	4.3599	4.54e-40	8.94106	0	3.04363	0	1.08819	0.13042	-1.09761	0.12705	-1.00523	0.91644	-1.04211	0.61884	-1.08785	0.13187	-1.0119	0.7953
FSTL3	NM_005860				1.11196	0.01617	1.68149	6.45e-20	2.68439	1.41e-26	1.70439	1.59e-18	1.14193	0.08273	-1.08977	0.11313	-1.11665	0.01484	-1.1355	0.01211	-1.07198	0.17685	1.01396	0.85251
LINCR	BC012317				-1.08077	0.62255	10.3648	0	25.6463	0	14.8926	0	5.59022	1.4e-24	-1.41797	0.39674	-1.19508	0.34304	-1.22667	0.18453	-1.17416	0.56681	-1.09846	0.57655
MAFG	NM_002359				-1.01924	0.78736	2.84212	4.7e-24	3.44654	5.66e-18	2.07916	1.49e-22	1.58521	5.27e-08	-1.09963	0.21703	-1.03303	0.64606	1.04518	0.69944	-1.01158	0.8362	1.07189	0.44036
NFKBIA	NM_020529			Yes	1.02585	0.85415	1.92356	2.29e-41	3.11794	7.15e-39	2.28374	4.36e-24	1.5266	0.0007	-1.07374	0.6003	1.03477	0.83482	-1.10462	0.224	-1.0952	0.40692	1.07902	0.42742
GCNT3	BC017032				-1.02766	0.64515	2.05853	4.87e-33	3.89915	3.72e-28	2.45428	3.38e-16	1.19917	0.00273	-1.0502	0.49051	-1.01103	0.91079	1.036	0.68019	-1.0829	0.33164	-1.02752	0.56693
NR4A1	NM_002135	Yes	Yes		1.11135	0.67739	3.83827	2.07e-38	5.80151	6.09e-36	2.62165	2.77e-42	1.1772	0.137	-1.16403	0.37951	1.17912	0.10336	1.25742	0.01124	-1.01404	0.87715	1.26237	0.12166
IFRD1	NM_001007245			Yes	-1.01573	0.86401	1.80484	4.02e-20	2.7542	3.47e-17	1.71294	6.79e-17	-1.00362	0.94943	1.02289	0.74697	1.10904	0.21862	1.124	0.0531	1.00301	0.94425	1.24703	0.00286
TGIF1	NM_170695		Yes	Yes	1.0887	0.25133	1.90948	0.00248	2.01914	2.09e-06	1.49964	0.00011	1.01521	0.87805	-1.09006	0.25677	1.01545	0.7714	1.24535	0.24846	1.05894	0.51535	1.15612	0.16732
TGIF1	NM_170695		Yes	Yes	1.10987	0.1211	1.80895	0.00136	2.1491	2.37e-06	1.49677	9.69e-11	-1.04859	0.49524	-1.11312	0.16593	1.00297	0.97164	1.09567	0.57089	1.02303	0.75833	1.13149	0.02312
C12orf39	NM_030572				1.50159	0.79296	1.57051	0.5338	2.87662	0.04591	2.67292	0.11076	1.06013	0.94665	1.30268	0.85808	1.2365	0.80015	1.042	0.93539	-1.1601	0.8419	1.35479	0.36342
NFE2L2	NM_006164	Yes			1.00806	0.90578	1.1479	0.19027	2.02422	3.09e-09	1.68206	7.56e-08	1.05606	0.54177	1.12391	0.14035	1.0241	0.8024	1.0375	0.70944	1.10171	0.28957	1.29261	0.01411
MAP1LC3B	NM_022818				-1.02284	0.80945	1.91349	0.00079	3.0122	1.42e-11	2.16649	1.68e-10	-1.00093	0.98754	-1.08857	0.39178	1.06732	0.48794	1.02137	0.86491	1.04739	0.6231	1.32485	3.35e-06
TRIM8	NM_030912				-1.02803	0.7512	1.38296	0.00054	2.42527	3.83e-14	1.78786	2.31e-08	-1.2065	0.09077	1.0642	0.46481	-1.05426	0.31763	1.01254	0.85421	-1.02151	0.84927	1.15114	0.23232
KLF10	NM_005655	Yes		Yes	-1.1171	0.60441	2.08144	0.00335	6.30478	5.59e-09	2.91236	1.1e-06	-1.10521	0.32977	1.21424	0.51127	-1.22639	0.24671	-1.01269	0.96386	1.0281	0.90615	1.15741	0.6824
SMOX	NM_175839				-1.03795	0.69309	1.43856	0.00055	2.03275	5.31e-09	1.95892	1.38e-07	-1.05136	0.38089	1.05694	0.4233	-1.13764	0.1298	-1.04084	0.46695	-1.02376	0.83425	1.10772	0.1602
MEX3C	NM_016626				-1.05025	0.74873	1.61631	0.00093	2.49939	1.42e-07	1.61349	5.53e-07	-1.1731	0.07876	1.0037	0.97432	-1.13695	0.13562	1.07416	0.74245	1.13698	0.35509	1.11784	0.23011
PNRC1	NM_006813				-1.01753	0.81093	1.318	0.0007	2.05136	1.47e-22	1.45445	5.03e-15	-1.03409	0.70101	1.10257	0.22239	-1.07488	0.5264	-1.02449	0.79057	1.0448	0.61258	1.05138	0.47972
JOSD3	NM_024116		Yes		-1.0395	0.34056	1.31306	0.00037	2.45611	2.8e-45	1.78109	3.33e-39	1.0219	0.79288	1.14822	0.02151	-1.02052	0.76931	-1.00333	0.94395	1.02488	0.7898	1.09765	0.01429
CLIP4	NM_024692				-1.76062	0.5847	1.66589	0.40076	3.92081	8e-05	2.40209	0.00098	-1.0886	0.57586	-1.059	0.83991	-1.28151	0.50617	-1.03863	0.85442	1.10725	0.74621	1.08547	0.60489
LONP1	NM_004793				-1.09205	0.31514	1.21045	0.02855	2.47577	4.07e-36	1.83178	1.05e-25	1.00397	0.96082	-1.04365	0.54295	-1.03971	0.504	-1.01453	0.87977	1.01433	0.78307	-1.03922	0.435
PPP1R15A	NM_014330				-1.12497	0.4311	1.95774	2.35e-06	3.86285	2.37e-20	2.48175	3.91e-15	-1.03585	0.70773	-1.04511	0.83107	-1.01771	0.81141	1.14249	0.11657	-1.08622	0.61876	1.14181	0.26734
TMEM140	NM_018295				1.10835	0.60948	2.6885	6.74e-09	5.75216	1.24e-37	3.12738	3.26e-39	1.14617	0.13468	-1.03936	0.74325	-1.04862	0.73649	1.18455	0.27667	-1.02895	0.71127	1.16632	0.01164
NFIL3	NM_005384			Yes	1.00427	0.96768	1.62089	2.06e-08	3.3194	3.22e-23	1.91187	2.92e-23	1.00381	0.97328	1.0931	0.28996	-1.1053	0.24773	1.20347	0.18874	1.16206	0.18751	1.2822	0.01733
ADFP	NM_001122				-1.21115	0.0001	1.26944	7e-06	2.27766	0	2.13581	1.55e-21	-1.04062	0.51608	1.01205	0.80816	1.01549	0.85892	1.0695	0.1684	-1.02804	0.60873	1.1363	0.0053
TRIB3	NM_021158	Yes			1.04203	0.36445	5.92209	2.19e-34	13.7478	0	5.27241	0	-1.48839	5.13e-06	1.02278	0.71449	1.04143	0.53056	-1.01764	0.88208	-1.16791	0.2846	1.17049	0.01943
PMAIP1	NM_021127	Yes			1.17372	0.25093	1.65824	1.74e-08	2.11274	4.05e-20	2.01068	1.76e-33	-1.40374	0.0007	1.05505	0.77982	1.05283	0.5889	1.02148	0.87897	1.00059	0.99003	1.22266	0.01043
CASP4	NM_033306	Yes			1.01863	0.69715	1.37649	6e-05	2.0779	1.03e-12	1.92994	1.09e-14	-1.06843	0.42033	-1.00201	0.95398	1.04878	0.3081	1.00741	0.93351	-1.01272	0.84331	1.08418	0.19064
CEBPG	NM_001806				1.0066	0.88966	1.54403	5e-05	2.94845	1.74e-19	2.06522	3.55e-32	-1.22884	0.00051	-1.09865	0.04109	1.03235	0.63122	-1.06241	0.54782	-1.04347	0.54446	1.13277	0.12848
BAMBI	NM_012342			Yes	-1.16519	0.00019	1.43255	6.55e-10	2.92795	0	3.18555	0	-1.08478	0.34935	-1.19435	0.0004	-1.21419	0.02232	-1.0981	0.30059	-1.06682	0.24162	1.13163	0.04319
ZFP36L1	NM_004926				1.01384	0.79602	1.46359	7.69e-06	2.23047	1.46e-19	1.71172	3.01e-20	-1.11649	0.16411	-1.12104	0.0477	-1.16201	0.0224	-1.02183	0.70955	-1.03793	0.69483	1.05891	0.26467
BEX2	NM_032621				1.00041	0.99473	1.45624	2.83e-12	3.36569	0	2.14409	0	-1.15567	0.01155	-1.11404	0.01985	-1.07554	0.17267	-1.03956	0.52757	-1.0448	0.40543	1.05252	0.55326
C12orf39	AK075342				1.08502	0.51883	1.28286	0.10139	2.25558	1.37e-06	1.6671	5.29e-07	-1.0367	0.75284	-1.16797	0.24393	-1.108	0.42867	-1.11713	0.21182	-1.05718	0.5986	1.10249	0.4875
IGF2R	NM_000876			Yes	1.08572	0.02687	1.31483	0.00142	2.17461	6.05e-21	1.58974	4.76e-20	-1.22885	0.00979	1.07697	0.1193	-1.01944	0.84463	-1.17637	0.284	-1.13979	0.04138	-1.04677	0.40216
SPON2	NM_012445				1.02283	0.57181	1.27847	0.00143	2.11431	5.48e-13	2.21461	2.74e-26	1.09862	0.1066	1.19346	0.00047	1.00478	0.94188	1.02743	0.70609	-1.04836	0.53242	1.07179	0.2192
JUN	NM_002228		Yes	Yes	1.1107	0.07374	2.67121	2.4e-26	11.4974	1.67e-37	5.5776	0	1.06216	0.58433	1.26452	0.00027	-1.15901	0.16486	1.12558	0.64105	-1.03875	0.67405	1.01417	0.83122
BMF	NM_033503	Yes			-1.01637	0.74085	2.45539	9.27e-23	4.36426	7.64e-37	2.68487	0	1.11637	0.19888	1.06707	0.19741	-1.04017	0.49174	1.04703	0.63501	1.0547	0.24504	1.15043	0.0081
BMP2	NM_001200		Yes	Yes	1.06595	0.23845	1.46097	2e-05	3.46793	4.7e-15	2.1951	0	1.09193	0.13413	1.11333	0.08469	-1.11853	0.00187	1.02254	0.90943	1.00032	0.99746	1.09298	0.29955
TMEM27	NM_020665				1.03045	0.9248	1.97637	0.06	3.45982	0.00116	2.58318	0.00211	1.11449	0.61521	1.25333	0.44428	-1.1028	0.69565	-1.15488	0.66052	-1.21398	0.47969	1.08174	0.94088
KLF11	NM_003597				-1.01684	0.96335	1.76214	0.15785	2.33999	0.04456	2.30569	0.00086	1.06924	0.74937	1.35504	0.1102	-1.0102	0.97736	-1.07633	0.86824	1.02447	0.95314	1.18348	0.16263
WDSUB1	NM_152528				1.00468	0.98835	1.4577	0.45805	2.67783	0.00035	1.6937	2e-05	-1.01452	0.89082	-1.0158	0.96041	-1.01971	0.95789	1.15689	0.48574	1.22256	0.17466	-1.02769	0.72566
GCNT3	NM_004751				-1.33681	0.75309	1.66298	0.27595	3.19099	0.0082	2.41609	0.0228	1.13643	0.47815	1.13766	0.70878	-1.17686	0.71903	-1.1624	0.45931	1.20181	0.35015	-1.03156	0.86369
TBX3	AK075457		Yes		-1.00231	0.97899	1.44594	1e-05	2.0337	2.6e-34	1.64827	1.22e-07	1.09885	0.45123	-1.06916	0.50118	-1.03098	0.76494	-1.05698	0.35134	1.0361	0.54353	1.01542	0.89044
HDAC5	NM_001015053		Yes		1.0558	0.72334	1.52305	0.00433	3.44426	9.9e-35	1.98069	2.24e-07	1.16334	0.25227	1.02487	0.86683	-1.06976	0.22597	-1.09643	0.39466	1.00637	0.93633	-1.12051	0.34768
NR1D2	NM_005126				-1.006	0.98245	1.94252	0.02258	4.23683	6.64e-24	2.3165	0.00339	1.09136	0.52999	-1.19917	0.5083	-1.03991	0.78912	-1.01753	0.92788	1.08952	0.50538	-1.15908	0.2556
RORA	NM_134260			Yes	-1.06066	0.92803	3.58845	0.35465	31.2354	0.00302	4.21138	0.27303	1.35382	0.52475	-1.56777	0.66365	1.21314	0.77485	-1.23444	0.76384	1.16319	0.74589	-1.1574	0.8252
SLC26A11	NM_173626				1.18073	0.09544	1.46445	3.37e-12	2.09054	1.38e-38	1.32064	0.00229	1.07562	0.46766	-1.0708	0.50686	1.07801	0.44194	-1.03392	0.8848	-1.04419	0.62586	-1.06924	0.47861
THC2377230					1.02754	0.98979	3.11366	0.05552	78.3712	3.62e-12	4.50981	0.19814	1.13658	0.88416	1.07337	0.93155	1.00625	0.9919	1.23906	0.86895	1.27668	0.81137	1	1
LSR68	AF147723				1.07328	0.67486	1.43997	0.0304	2.25732	5.13e-09	1.57501	0.18639	1.16617	0.45451	-1.00033	0.99861	1.03964	0.75827	1.01998	0.87454	-1.0071	0.96528	1.01463	0.95429
NR4A3	NM_173198		Yes		1.09734	0.7486	1.37029	0.37815	2.02411	0.00255	1.4011	0.27944	-1.10833	0.76379	1.09784	0.91138	1.00136	0.99516	-1.0399	0.82013	1.0144	0.94549	-1.00864	0.97013
PTPRH	NM_002842				1.23725	0.13682	1.73974	2.37e-06	2.5567	7.96e-35	1.24435	0.00367	-1.1284	0.27343	1.08826	0.66711	-1.08253	0.35657	-1.09476	0.33807	1.02626	0.81711	1.00511	0.96512
WWC2	NM_024949				-1.08733	0.71313	1.55045	0.21282	2.06299	1.14e-07	1.21968	0.23437	-1.13403	0.44545	-1.01445	0.9157	1.03116	0.74095	1.01951	0.79266	1.07379	0.42868	1.00963	0.94978
BTN2A2	NM_181531				-1.35081	0.4902	1.70433	0.09917	3.37293	5.38e-41	1.35191	0.10903	-1.083	0.45681	-1.24548	0.21583	-1.0295	0.83323	1.09538	0.49495	1.0436	0.76288	1.24901	0.55667
CCNL1	BC038394				-1.02971	0.57591	1.49943	1e-05	2.13874	2.18e-37	1.14355	0.07949	-1.07791	0.22461	-1.02644	0.7312	-1.05423	0.62273	-1.03721	0.65802	1.01068	0.88983	-1.03667	0.55962
CLIP1	NM_002956		Yes		-1.01957	0.88719	1.3072	0.00708	2.03101	4.04e-13	1.17401	0.22957	-1.21112	0.2029	-1.08075	0.52387	1.01169	0.92268	1.01687	0.80578	-1.05007	0.6013	1.10233	0.44242
PLEKHG3	NM_015549				-1.03969	0.52881	1.20282	0.02851	2.01459	1.13e-28	1.20072	0.03767	-1.14704	0.1018	-1.04437	0.46668	-1.05025	0.64586	-1.09614	0.35381	-1.12691	0.11317	-1.14604	0.02082
FOXO3	NM_001455		Yes		1.08586	0.65717	1.33769	0.02584	2.24844	3.69e-14	1.45446	0.03231	-1.2116	0.13626	-1.02059	0.89615	-1.12909	0.30995	-1.04574	0.64423	-1.12462	0.4324	-1.14144	0.24108
BIRC3	NM_001165	Yes			1.32092	0.23102	2.05525	0.14088	101.267	6.7e-22	8.09474	0.05441	2.2105	0.09245	1.05488	0.89615	1.34254	0.7557	-1.12582	0.84454	1.25729	0.8029	1.15567	0.91467
MAFF	NM_012323				1.02863	0.91165	1.74174	0.00378	3.44107	0	2.11098	6e-05	1.33697	0.05896	1.28752	0.05478	1.00496	0.95737	-1.01177	0.9037	1.02165	0.75211	1.15106	0.15162
SH3BGR	NM_007341				-1.1852	0.7576	1.14708	0.74875	3.1997	3.99e-09	1.57387	0.11774	1.12362	0.56382	1.07733	0.76929	1.03395	0.92965	1.0104	0.96187	-1.06969	0.84563	-1.07377	0.70262
KLRC1	NM_002259				-1.14692	0.8042	2.08653	0.42367	11.156	3.94e-07	3.34328	0.24844	1.93982	0.47337	1.16939	0.66565	-1.04366	0.93193	1.17183	0.85375	1.06203	0.94574	-1.46406	0.70898
CCL4	NM_002984			Yes	1.35784	0.70593	1.44716	0.89603	28.2972	0.00156	3.28466	0.20446	1.57136	0.6379	-1.04716	0.90684	1	1	1	1	1	1	1	1
PTPN21	NM_007039				1.00833	0.95781	1.40195	0.09235	2.41517	2.09e-13	1.31975	0.31264	1.38257	0.09352	1.00381	0.97909	-1.12262	0.53056	1.11546	0.41044	1.01839	0.88253	-1.10526	0.67514
PTPDC1	NM_177995				1.2754	0.29495	1.46011	0.19499	2.26872	4.24e-10	1.45174	0.09513	1.15542	0.12474	1.05148	0.66138	-1.06624	0.59143	-1.00401	0.97359	-1.00415	0.95489	-1.09593	0.30226
ProSAPiP1	NM_014731				1.06937	0.61399	1.2765	0.07367	2.11621	1.17e-14	1.30569	0.03823	1.35744	0.02727	1.19304	0.09047	-1.09958	0.50969	1.01182	0.90108	-1.12671	0.32694	1.01563	0.89835
KIAA1370	NM_019600				-1.1437	0.4153	1.36479	0.06265	3.55698	9.16e-14	1.56359	0.03508	1.13535	0.17393	1.09581	0.43364	-1.0681	0.49932	-1.11538	0.27742	1.03226	0.7645	1.16515	0.19001
DAPK3	NM_001348	Yes			1.07497	0.64221	1.36739	0.00365	2.23595	6.09e-18	1.52816	0.0114	1.3516	0.02563	1.09319	0.58159	-1.0823	0.39885	-1.19863	0.03249	1.04828	0.71925	1.07919	0.67921
AXUD1	NM_033027				-1.02443	0.94965	1.48617	0.05029	2.87074	1.27e-08	1.10896	0.80354	1.24802	0.44575	-1.13157	0.85179	-1.15399	0.59387	1.11296	0.72319	-1.20575	0.3729	1.08933	0.67111
FILIP1L	NM_182909				-1.22187	0.51318	1.40295	0.24624	3.08044	9.15e-12	2.27431	0.00577	1.0399	0.80125	-1.04419	0.76426	1.05433	0.69984	-1.12427	0.41101	-1.01903	0.9296	1.17675	0.37801
LRRC49	NM_017691				-1.06902	0.68688	1.13902	0.60501	2.38703	7.96e-08	1.49222	0.03752	-1.02491	0.89901	-1.20626	0.66294	1.02477	0.80219	-1.0293	0.83802	-1.09187	0.4943	1.19149	0.45438
HCFC2	NM_013320				-1.15588	0.718	1.36161	0.54266	4.34376	4.76e-08	1.86985	0.07007	-1.05112	0.92647	1.01133	0.98312	1.21844	0.47175	1.01941	0.9295	-1.08271	0.65927	1.03216	0.95751
DNAJC1	NM_022365				1.05469	0.29232	1.3264	1e-05	2.35628	0	1.73358	4.27e-24	-1.12089	0.08423	-1.08116	0.11163	-1.02985	0.55587	-1.09534	0.10949	1.00412	0.96113	1.00133	0.98867
DIAPH2	NM_006729				1.2381	0.75527	1.21739	0.5571	2.02138	0.00151	1.70273	0.07652	-1.05052	0.8835	-1.06356	0.7973	-1.00089	0.99734	1.0018	0.9938	-1.07295	0.61463	-1.12445	0.64639
PIB5PA	NM_014422				-1.05244	0.59577	1.69306	8e-05	4.08043	0	3.22458	4.23e-24	1.04747	0.40922	-1.09181	0.2441	-1.20425	0.01831	-1.16868	0.12148	-1.0694	0.43634	1.11374	0.01482
A_23_P211661					1.0966	0.73317	1.27296	0.0505	2.45758	0	2.50919	1.26e-20	1.19033	0.12667	-1.28434	0.51574	-1.07862	0.5462	-1.07108	0.36667	-1.01147	0.87969	1.02365	0.79392
GPSM1	AL117478				1.029	0.86519	1.29227	0.13922	2.65729	1.48e-26	2.39226	3.42e-06	1.06442	0.64059	-1.39056	0.40278	-1.02783	0.86909	-1.16135	0.41748	-1.1459	0.37402	1.00556	0.94312
TLE1	NM_005077				-1.0072	0.92362	1.20989	0.02553	2.1585	0	1.8579	3.07e-14	1.20402	0.0721	1.00831	0.89347	-1.09397	0.29579	-1.14916	0.15858	-1.13611	0.0104	1.05554	0.23204
BEX1	NM_018476				1.07044	0.47515	1.21045	0.05361	2.74945	0	2.00415	1.02e-17	-1.1465	0.12296	1.1827	0.10862	-1.02872	0.64878	1.15701	0.02145	1.12621	0.03766	1.26463	0.00017
STAG1	BC064699				1.06933	0.57534	1.16204	0.32524	2.04435	2.79e-06	1.32033	0.0766	1.04415	0.78771	1.01659	0.8571	-1.00144	0.98462	1.06183	0.61128	1.07219	0.58588	1.14828	0.67118
KLF9	NM_001206				1.09796	0.46072	1.41818	0.25267	2.06312	3.94e-17	1.48214	0.00201	-1.041	0.60454	1.02557	0.8542	-1.0916	0.39478	1.03929	0.67747	1.07328	0.46147	1.17197	0.00208
SGMS1	NM_147156				-1.01083	0.92644	1.11425	0.54293	2.09367	0.0026	1.28098	0.16598	1.01244	0.9359	-1.00738	0.95583	-1.06883	0.52963	1.12015	0.47617	1.06989	0.61578	1.11771	0.52582
TMEFF1	NM_003692				-1.15752	0.84224	1.53464	0.54705	3.11124	0.0008	1.55251	0.20885	-1.02547	0.91214	-1.61441	0.3954	1.09979	0.80039	1.15974	0.53491	1.05063	0.77691	1.11833	0.62085
HOOK2	NM_013312				1.17975	0.00048	1.36461	0.0002	2.27366	1.39e-27	1.31934	0.00029	1.03082	0.61838	1.05628	0.09714	-1.07004	0.3431	1.0035	0.95836	-1.05512	0.37715	-1.10338	0.07713
AIM1L	NM_017977				1.15519	0.00742	1.37169	0.00704	2.1084	2.52e-14	1.25125	0.00099	1.04694	0.50036	1.00111	0.98453	-1.11574	0.12839	-1.02216	0.79769	1.00459	0.94597	1.00979	0.8709
ARHGEF2	NM_004723				1.38237	0.20977	1.23758	0.35161	2.77227	2.55e-10	1.84507	0.00331	-1.22003	0.33061	1.19307	0.27001	-1.10514	0.49651	-1.12044	0.66312	-1.00239	0.99327	-1.35695	0.14874
RNF19A	NM_183419				1.19012	0.43745	1.29355	0.1987	3.00983	9.31e-13	1.89328	0.00549	1.05439	0.76006	1.39646	0.01042	-1.1276	0.50726	-1.068	0.75356	-1.11721	0.3753	1.06726	0.41847
HEL308	NM_133636				-1.30613	0.64476	1.36418	0.51178	2.78582	0.00144	1.27309	0.41565	1.00879	0.95002	1.03163	0.96184	-1.175	0.45206	-1.1542	0.43311	1.15462	0.46878	-1.08682	0.82775
HYI	NM_031207				-1.01845	0.73938	1.21243	0.00267	2.14755	4.32e-15	1.57765	0.0018	-1.00063	0.99435	-1.0668	0.10489	-1.20303	0.04279	-1.05153	0.55788	1.07345	0.12506	1.06659	0.18316
STAG1	NM_005862				-1.13092	0.76717	1.548	0.27757	2.47335	0.00197	1.20858	0.67239	1.22224	0.46988	-1.08248	0.75817	1.13529	0.43764	1.09095	0.70005	1.01571	0.9147	1.03014	0.92299
DNAJB2	NM_006736				1.06837	0.82049	1.2453	0.39143	2.01139	0.00058	1.36475	0.16802	-1.12455	0.6209	1.12541	0.7806	1.09366	0.6604	-1.27839	0.15132	1.10825	0.5629	1.09107	0.70869
C1orf9	NM_016227				-1.02845	0.71574	1.25801	0.00289	2.00578	1.78e-11	1.29238	1.11e-07	-1.13719	0.09971	1.08	0.26396	-1.01109	0.88079	1.13345	0.26969	1.0751	0.45081	-1.01469	0.82497
KIAA0831	AB020638				1.04239	0.72047	1.25241	0.01356	2.3463	1.63e-10	1.40457	0.0001	-1.04385	0.53382	1.15329	0.04928	-1.0351	0.73468	1.12619	0.18182	1.1963	0.06604	1.001	0.98903
SCLY	AF175767				1.15657	0.75396	1.63284	0.07598	2.33293	0.00018	1.88004	0.00149	-1.08855	0.61172	1.35451	0.06701	1.11122	0.40468	-1.02141	0.91486	1.17271	0.12967	1.04053	0.75505
RIOK3	NM_145906				-1.24752	0.64952	1.32289	0.20786	2.88992	0.00011	1.58235	0.1285	-1.15815	0.25145	1.12339	0.41464	-1.07788	0.59215	1.02891	0.85218	1.12731	0.34231	1.30033	0.33445
NR3C1	NM_000176		Yes		-1.04213	0.7213	1.31502	0.04571	2.34581	2.96e-09	1.4572	0.00171	-1.22677	0.06725	1.10224	0.21303	-1.01141	0.88606	1.04564	0.5298	1.05033	0.64292	1.26015	0.03307
C3orf19	AF151046				1.15735	0.55781	1.16617	0.56129	2.02518	0.00051	1.50115	0.06315	1.04716	0.85955	1.26502	0.11523	-1.01523	0.94328	1.03884	0.80217	1.26427	0.20254	1.14696	0.30702
IER3	NM_003897	Yes	Yes	Yes	1.20811	0.00589	1.49061	1.6e-06	2.1298	1.19e-31	1.36112	5e-05	1.27812	0.01071	1.33872	0.00051	1.07744	0.22862	1.06523	0.3305	1.14182	0.00751	-1.0351	0.65868
MYC	NM_002467		Yes	Yes	1.209	3e-05	1.73199	4.9e-12	2.90242	0	1.88531	1.36e-27	-1.03059	0.71867	1.41233	6.32e-13	1.28807	7.33e-07	1.20664	0.03296	1.02809	0.57104	-1.06584	0.26964
MKL1	NM_020831				1.08757	0.65135	1.34049	0.22909	2.22269	0.00112	1.59837	0.06787	1.09663	0.59942	1.18075	0.16665	1.03223	0.8249	-1.08245	0.6568	1.03812	0.83175	1.00778	0.96118
A_23_P209179					-1.4367	0.21828	1.35161	0.00857	2.10126	1.73e-06	1.38268	0.06785	1.07743	0.4889	1.04133	0.87429	-1.04417	0.6277	-1.2283	0.32505	-1.05957	0.69777	-1.16521	0.02114
C5orf41	NM_153607				-1.09474	0.80391	1.83074	0.015	4.43701	3.15e-09	2.0993	0.00082	1.0496	0.5724	1.11622	0.6415	-1.21296	0.17376	-1.0828	0.66189	-1.14308	0.42597	-1.22262	0.05569
CBFA2T2	NM_175864				1.00964	0.96847	1.37559	0.10698	2.01507	8.61e-06	1.34526	0.01445	1.04065	0.74791	-1.15237	0.38584	-1.07377	0.70425	-1.07026	0.42725	-1.06955	0.48581	-1.33854	0.00276
DTX3	NM_178502				-1.12436	0.0066	1.26248	0.01215	2.15352	2.25e-23	1.35202	1.58e-06	-1.23697	0.00222	-1.0695	0.22441	-1.12001	0.11632	-1.16553	0.06346	-1.14267	0.03897	-1.17444	0.01619
IGF2R	NM_000876			Yes	1.02259	0.80996	1.23742	0.0521	2.43372	6.97e-11	1.56304	1.17e-06	-1.22773	0.02023	-1.01678	0.82529	-1.06689	0.18725	-1.08153	0.5246	-1.09085	0.19823	-1.16363	0.00252
ZNF554	NM_152303				-1.04923	0.84579	1.08573	0.79593	2.01583	0.00773	1.24034	0.29014	-1.01695	0.93215	-1.1275	0.76647	-1.05531	0.68724	-1.21895	0.42785	-1.20156	0.31882	-1.12778	0.532
ZNF438	NM_182755				-1.17138	0.52784	1.23841	0.65178	2.30078	0.00017	1.79521	0.08368	-1.13371	0.70387	-1.35154	0.30805	1.08237	0.73418	-1.01056	0.95956	-1.0633	0.73016	1.00647	0.98235
ADAMTS6	NM_197941				-1.9382	0.54263	1.44096	0.70698	3.58653	0.03445	2.39868	0.22303	-1.10036	0.84835	-1.35898	0.51427	1.03711	0.92158	1.02873	0.9505	-1.02209	0.95473	-1.04452	0.91707
SYS1	NM_033542				-1.26897	0.42243	1.28951	0.22448	2.25715	0.00035	1.23293	0.28191	-1.1896	0.32885	-1.22714	0.27158	1.09722	0.51061	-1.01438	0.93493	-1.05081	0.5904	1.02087	0.9096
CDC14B	NM_003671				-1.26147	0.40308	1.41515	0.40654	2.63493	0.00443	1.25769	0.59006	1.02256	0.9377	-1.549	0.30786	1.02126	0.89992	-1.14387	0.40116	-1.02619	0.95599	-1.13603	0.73397
PTPN14	NM_005401				-1.42548	0.50795	1.85274	0.24022	2.5738	0.04761	1.44608	0.59971	1.15513	0.79533	-1.10059	0.82496	1.0998	0.78385	-1.14409	0.78623	-1.17053	0.77591	-1.08846	0.85088
GALNAC4S-6ST	NM_015892				-1.18099	0.55739	1.50519	0.11101	2.46009	0.00794	1.58302	0.14637	1.47078	0.44139	-1.58048	0.25047	1.03098	0.89534	-1.08906	0.62262	-1.24355	0.4518	-1.0938	0.94444
TRIP6	NM_003302				-1.08449	0.08776	1.36434	1.38e-09	2.22128	4.78e-26	1.55279	1.01e-07	1.09779	0.08257	-1.04587	0.21975	-1.01593	0.85321	-1.1166	0.07689	-1.10845	0.07061	-1.03795	0.42164
CHKA	NM_001277	Yes	Yes		-1.06091	0.47915	1.37014	3e-05	2.00654	9.84e-17	1.50037	3.9e-06	1.18745	0.06615	-1.13441	0.07852	1.01256	0.90357	-1.20051	0.02637	-1.06971	0.35295	-1.13725	0.08815
BIK	NM_001197	Yes	Yes		1.15062	0.86406	1.69835	0.14063	3.40146	0.00194	3.34601	0.23683	2.23428	0.25492	-1.73813	0.2266	1.10849	0.73371	-1.24266	0.49676	-1.14973	0.80474	1.24079	0.80477
A_23_P46523					-1.17583	0.1918	1.43496	0.00929	2.31108	2.52e-06	1.28883	0.02297	-1.08516	0.78817	-1.34413	0.07134	1.1113	0.06723	-1.31352	0.1196	-1.13594	0.12206	1.02141	0.72775
ACSS2	NM_018677				1.08526	0.45031	1.83005	2.39e-09	2.15896	5.49e-24	-1.06833	0.18001	1.03861	0.57769	-1.18194	0.03827	-1.10389	0.39354	1.05151	0.46045	-1.03522	0.49748	-1.26185	0.00586
TNFAIP2	NM_006291			Yes	1.24819	0.01401	2.13187	3.03e-42	3.23652	1.21e-36	1.82524	5.04e-09	1.31648	0.00241	-1.34339	1e-05	-1.15487	0.03979	-1.13614	0.0921	-1.346	4.13e-10	-1.18362	0.05023
AX721087	AX721087				1.19223	0.00053	1.54062	1.42e-07	2.12714	8.61e-24	1.21842	0.00595	1.16727	0.00329	-1.17525	0.00786	-1.11481	0.16617	-1.22345	0.03226	-1.12582	0.05346	-1.29245	6.25e-07
CX3CL1	NM_002996			Yes	1.04688	0.40981	1.61661	2.47e-08	2.18466	3.05e-27	1.48813	2e-05	1.1476	0.09541	-1.11425	0.04639	-1.18606	0.00088	-1.1764	0.01736	-1.10694	0.12512	-1.19288	0.00822
SEMA3B	NM_004636				1.06975	0.19764	1.70065	1.06e-19	3.15298	0	1.60748	7.89e-08	1.04345	0.57305	-1.44626	2.19e-09	-1.26954	0.00399	-1.16352	0.07602	-1.11879	0.20734	-1.26392	0.00242
SCN1A	NM_006920				1.15765	0.68302	2.25287	0.14592	2.62028	0.01602	1.25629	0.66026	1.0509	0.88841	-1.20583	0.43862	-1.04557	0.91522	-1.23621	0.15025	-1.05671	0.838	-1.27303	0.55125
SHMT2	NM_005412				1.00196	0.96903	1.45793	1.37e-09	2.2866	0	1.47013	2.7e-09	-1.83277	7.61e-33	-1.04884	0.57144	1.06015	0.48323	-1.02251	0.78643	-1.08929	0.07236	1.00258	0.97586
CARS	NM_001751				-1.0969	0.56733	1.30562	0.01585	2.01703	1.7e-08	1.52251	0.02957	-1.50696	0.00167	1.16697	0.30222	-1.03069	0.74553	1.05484	0.61939	-1.02813	0.66047	1.04423	0.64725
SARS	NM_006513				-1.08951	0.49796	1.37732	0.02677	2.1926	1.77e-36	1.60229	8.11e-07	-1.60563	4.24e-09	1.03009	0.7972	1.01395	0.82616	1.04802	0.36903	-1.0636	0.50372	1.02714	0.62096
SHMT2	NM_005412				-1.13334	0.07957	1.47155	1.88e-08	2.23619	3.82e-15	1.50281	8e-05	-1.9682	1.94e-13	1.06757	0.40645	1.04145	0.68369	-1.00807	0.91418	-1.15649	0.10429	1.02491	0.81778
NTN4	NM_021229				-1.35348	0.54545	1.4434	0.27661	2.87612	0.01019	1.30242	0.54995	-1.65546	0.12538	-1.10309	0.88123	1.12659	0.58592	1.07344	0.6991	1.06273	0.76834	1.01661	0.95898
INPP1	NM_002194				1.04275	0.57052	1.32941	0.00161	2.2893	6.62e-11	1.50491	0.00089	-1.60194	2e-05	1.2587	0.03166	1.13888	0.03145	1.0635	0.59422	1.06923	0.46906	-1.01552	0.88188
IL23A	NM_016584			Yes	1.0847	0.76029	1.41095	0.25189	2.32667	0.00022	1.85305	0.00603	-1.3275	0.14897	-1.00508	0.99281	1.12286	0.54231	1.35006	0.22385	1.02243	0.93157	1.03731	0.79689
VEZF1	NM_007146				1.07971	0.44045	1.53843	0.00019	2.35292	1.34e-11	1.71793	0.00023	-1.1373	0.02789	-1.05704	0.57789	1.08723	0.41124	1.00886	0.88503	1.03697	0.75732	1.07916	0.1953
TARS	NM_152295				-1.04546	0.54103	1.44841	8.79e-06	2.44634	7.26e-21	1.56604	5.69e-08	-1.39897	0.00012	-1.03473	0.67697	1.09992	0.24664	1.13846	0.03461	1.11866	0.19882	1.2072	0.02993
CTH	NM_001902				1.02056	0.76955	2.75521	1.16e-16	4.99553	3.95e-35	2.1093	9.1e-33	-1.69337	1.12e-10	-1.03944	0.6358	1.02259	0.79348	1.02239	0.80348	-1.03012	0.6745	1.22351	2.51e-07
DDIT4	NM_019058				1.02241	0.85223	4.30151	8.44e-33	5.93661	0	2.39415	0	-2.38286	5.34e-22	-1.18148	0.15113	1.06641	0.46907	1.13273	0.17842	-1.24433	0.0003	1.19824	6e-05
C6orf48	NM_001040437				-1.01661	0.81645	1.42795	6.04e-10	2.5017	1.78e-33	1.57427	1.73e-22	-1.6178	2.29e-12	-1.05768	0.38686	-1.06942	0.41399	-1.04426	0.52162	-1.04057	0.46352	1.11965	0.20654
CEBPG	NM_001806				-1.00805	0.88033	1.81714	1.27e-09	3.767	3.74e-31	2.30423	2.43e-33	-1.47197	3.97e-16	-1.0684	0.27391	1.05552	0.29295	1.06535	0.51755	-1.00206	0.97691	1.11629	0.03967
FUT1	NM_000148				1.81332	0.41696	3.7839	0.00014	12.3675	1.29e-19	4.51764	8.72e-10	-2.0366	7.36e-09	1.20619	0.86485	1.46653	0.38667	1.08077	0.79891	-1.09285	0.83377	1.12145	0.06404
ERRFI1	NM_018948		Yes		-1.14986	0.08729	1.49231	1e-05	2.05828	4.3e-23	1.79298	5.07e-11	-1.73918	2.74e-10	-1.07251	0.24834	1.02165	0.74936	1.10988	0.26941	-1.05007	0.30435	1.15512	0.00202
GARS	NM_002047			Yes	-1.11694	0.01647	1.46049	0.00039	2.85015	1.17e-14	1.83908	9.61e-25	-1.5113	6.09e-10	1.04062	0.52416	-1.07657	0.74864	1.11308	0.49211	-1.01595	0.85268	1.05009	0.30838
BEST1	NM_004183				1.49472	0.88603	6.83769	3e-05	18.5806	0	10.5573	0	-1.85665	2.03e-17	1.35358	0.90935	-1.18866	0.70649	-1.39934	0.56393	-1.48945	0.27399	1.07022	0.19415
C5orf26	NM_053000				1.00354	0.94	1.72512	1.18e-11	3.8956	1.86e-40	2.40017	4.76e-44	-1.68334	3.28e-16	1.25819	0.00103	1.0968	0.3018	1.23061	0.02613	1.1854	0.00143	1.1999	0.00033
ATXN2L	NM_145714				-1.05808	0.46316	1.31134	3.24e-06	2.02365	1.22e-30	1.37596	3.98e-13	-1.48885	6.17e-06	1.01818	0.76308	-1.0315	0.59824	-1.06285	0.32901	-1.0165	0.76618	1.02974	0.74317
AARS	NM_001605				-1.13513	0.03173	1.40878	7e-05	2.08174	2.43e-30	1.55574	2.54e-13	-1.21009	0.00083	-1.13941	0.02247	-1.04631	0.51213	-1.10067	0.01635	-1.03185	0.70578	-1.00587	0.91623
PCBP4	NM_033010		Yes		-1.00183	0.97489	1.50091	6.62e-11	2.5909	2.97e-27	1.91811	5.53e-15	-1.41359	1.26e-06	-1.20857	0.00061	-1.04054	0.43019	-1.11849	0.11935	-1.14984	0.10204	1.08426	0.04641
PCK2	NM_004563				1.19325	0.00038	2.20484	7.73e-28	2.83105	1.92e-37	1.36981	5.73e-16	-2.65183	4.45e-27	-1.04197	0.39763	-1.12743	0.17465	1.04427	0.64487	-1.05805	0.49326	1.09904	0.24781
ASNS	NM_001673				1.09347	0.12797	4.3108	0	7.78429	0	2.72012	0	-3.49476	0	-1.16658	0.00245	1.00732	0.93539	1.03979	0.5623	-1.15114	0.00518	1.06938	0.46751
GPT2	NM_133443				-1.07478	0.58754	1.85437	2.78e-10	3.01101	1.42e-12	2.35552	1.36e-06	-1.47373	5.09e-06	-1.1227	0.30769	-1.03391	0.50792	1.17684	0.23531	1.08715	0.29292	1.07047	0.41058
FOXO1	NM_002015		Yes		-1.00691	0.92566	1.54507	2.66e-07	2.21197	1.18e-19	1.51799	6.98e-09	-1.2637	3e-05	1.06394	0.45636	1.0419	0.67177	1.00737	0.94201	-1.07757	0.42474	-1.12329	0.06524
EIF1	NM_005801				1.01047	0.82178	1.55887	2.08e-06	2.57684	3.22e-10	1.61783	1.37e-08	-1.73874	3.12e-06	1.05482	0.26315	-1.00471	0.94073	-1.08526	0.41923	-1.108	0.25368	-1.06686	0.56578
FAM129A	NM_022083				1.07348	0.87894	1.80988	0.10502	2.35137	4e-05	2.24255	7.07e-06	-1.60354	2e-05	-1.53193	0.19124	1.07776	0.79459	1.16904	0.38513	1.07566	0.56679	1.16347	0.14031
STC2	NM_003714				1.13146	0.2308	1.64864	0.00011	2.5257	3.08e-20	2.01588	2.93e-25	-2.23803	1.78e-34	1.01062	0.94647	1.02675	0.75082	1.02818	0.81242	-1.09178	0.32597	1.15749	0.00293
RCN1	NM_002901				1.07483	0.72831	1.82483	2.99e-06	3.60184	1.39e-14	2.81261	1.94e-11	-2.47047	1.42e-20	1.05056	0.76571	-1.06767	0.50873	1.08515	0.35472	1.05856	0.59301	1.24211	5e-05
A_23_P38628					1.13326	0.1734	1.55158	0.00032	2.2526	2e-05	2.21238	8.64e-09	-1.55446	9.13e-10	1.09955	0.28999	1.09532	0.73719	1.12987	0.27432	-1.04399	0.79704	1.16127	0.16958
MEF2B	NM_005919				1.04309	0.73048	1.3489	2e-05	1.99713	1.58e-10	1.5352	7.73e-17	-2.61544	2.32e-16	-1.02673	0.77337	-1.05572	0.30726	-1.15292	0.08477	-1.07146	0.16328	1.03765	0.62934
NR0B2	NM_021969				1.15298	0.04909	1.63046	0.01755	2.67462	9.34e-10	3.05218	5.38e-09	-1.73676	1.32e-15	1.36915	0.00015	1.04259	0.73366	1.18579	0.2238	1.0167	0.88148	1.0399	0.43715
UNC5B	NM_170744				1.0998	0.06981	2.28831	9.51e-10	6.59876	1.59e-26	5.45254	0	-1.95373	3.25e-13	-1.43046	4.72e-10	-1.22275	0.04864	-1.27725	0.03701	-1.26075	0.00614	1.17852	0.07665
TNFRSF12A	NM_016639	Yes		Yes	1.0097	0.83459	2.16749	3.28e-07	3.78294	8.33e-07	2.8557	1.87e-18	-1.05434	0.58763	-1.20948	0.00752	-1.14413	0.01067	-1.17552	0.36137	-1.2616	0.0293	1.09156	0.34131
CEBPB	NM_005194	Yes		Yes	-1.01001	0.84067	2.23092	8.19e-09	3.16996	6.67e-11	1.90862	1.11e-13	-1.23814	0.01078	-1.22833	2e-05	1.07351	0.41613	1.08988	0.56079	-1.13166	0.15759	1.12295	0.01486
BI910665	BI910665				-1.04648	0.90376	1.02115	0.94064	2.04174	0.00126	2.13587	0.03698	-1.18496	0.2954	-1.49437	0.20387	1.00677	0.93713	-1.08167	0.82007	-1.38421	0.10862	1.15105	0.39188
PAMCI	NM_005447				1.09292	0.76241	1.65335	0.02645	3.18084	7.39e-14	1.35756	0.27331	-1.50958	7e-05	1.46242	0.11599	1.26016	0.16986	1.11112	0.25526	1.05749	0.57011	1.22227	0.01823
GLRB	NM_000824				1.05403	0.87606	1.45979	0.16545	2.58566	4.47e-07	1.12737	0.44369	-1.58203	0.00126	1.01329	0.92145	-1.02899	0.87048	1.1206	0.1945	1.15891	0.06647	1.14957	0.72394
TAPT1	NM_153365				1.18678	0.0896	1.21334	0.20169	2.13863	1.27e-21	1.18176	0.31242	-1.52011	0.00039	1.06602	0.5451	-1.00196	0.98376	1.00392	0.94128	-1.04983	0.58595	-1.00597	0.9495
GOLSYN	NM_017786				-1.15508	0.5219	1.37044	0.05019	2.539	7.51e-06	1.04564	0.89394	-1.21075	0.32079	1.06327	0.76208	1.08789	0.27631	1.25151	0.06387	1.23944	0.27571	1.29419	0.55666
DYRK1A	NM_130436				-1.21122	0.5746	1.62269	0.00047	2.88248	1e-05	1.29237	0.35158	-1.2095	0.17351	1.11969	0.4547	1.07206	0.54222	1.26071	0.00176	1.05995	0.45272	1.31903	0.13486
CTTNBP2NL	AK055261				-1.10833	0.58632	1.37263	0.14521	2.05209	0.00127	1.34827	0.1145	-1.26964	0.11485	-1.10198	0.66341	1.22851	0.15905	1.44792	0.03389	1.17825	0.22012	-1.0029	0.9775
SIRT1	NM_012238	Yes	Yes		1.3016	0.48379	1.44237	0.04802	2.47686	2e-05	1.55797	0.0115	-1.32511	0.03228	-1.19996	0.09224	-1.02421	0.81666	1.30774	0.01837	1.07805	0.60093	1.26426	0.0122
PXK	AK124775				1.03283	0.94856	1.40412	0.61185	4.13446	0.00654	1.61151	0.31728	-1.47554	0.21739	-1.93716	0.16155	1.34179	0.46467	1.11504	0.61999	1.10821	0.5981	1.11279	0.69913
SLC25A25	NM_052901				1.21234	0.49582	1.27842	0.54383	2.10704	0.017	1.29441	0.50485	-1.04141	0.88106	1.24509	0.4008	-1.03589	0.90078	-1.14196	0.53367	1.19041	0.6175	-1.39389	0.25054
A_23_P111689					-1.12891	0.51065	1.36052	0.01297	2.12742	1.71e-06	1.31327	0.04601	-1.05271	0.66602	1.12612	0.32958	1.08076	0.62173	1.32691	0.00861	1.0763	0.29084	1.22078	0.03559
TACC2	NM_206862				-1.07193	0.71756	1.61114	0.00026	2.6656	1.38e-14	2.1603	2.87e-06	1.09787	0.57632	1.16792	0.3192	1.00886	0.93298	1.52487	2.33e-06	1.30154	0.00114	1.40906	0.04658
YAF2	NM_001012424				-1.04686	0.8574	1.54816	0.00176	3.01012	2e-05	2.09375	4.72e-06	1.20873	0.35035	1.20496	0.17079	1.16239	0.16141	1.34965	6e-05	1.31054	0.08865	1.5569	0.07321
PTP4A1	NM_003463				1.39888	0.00424	1.88038	9.34e-09	2.66413	8.05e-27	2.33934	1.59e-18	1.5599	0.00129	1.52786	0.00033	1.01334	0.8687	1.50895	1.6e-14	1.54523	2.16e-06	1.67271	6e-05
PDLIM3	NM_014476				-1.03652	0.87818	1.66238	0.15593	2.66085	2.38e-10	1.77383	1.23e-07	-1.076	0.4959	-1.08242	0.77389	1.08941	0.47814	1.38071	0.00754	1.14909	0.2308	1.28038	0.00291
WDR7	NM_015285				-1.17163	0.38841	1.17081	0.34959	2.09276	0.00019	1.60163	0.00711	1.07131	0.67173	1.02674	0.80695	-1.02008	0.91949	1.19507	0.1829	1.23665	0.10837	1.13434	0.25588
CHMP4C	NM_152284				-1.1738	0.84778	1.43124	0.31039	2.06314	0.15837	2.11641	0.01544	1.08509	0.76844	-1.01987	0.95629	1.00749	0.98101	1.48823	0.39615	1.21952	0.59787	2.23673	0.25319
RNF11	NM_014372				1.05994	0.15416	1.14727	0.01231	2.17288	1.33e-11	1.90808	3.25e-23	1.40919	0.00034	1.27292	0.00794	1.01786	0.88708	1.38689	0.0002	1.2859	6.11e-07	1.31684	0.00148
NMI	NM_004688				1.17882	0.27558	1.13968	0.14864	1.41392	0.00176	2.083	4.52e-09	1.08886	0.56317	1.15438	0.36129	1.03386	0.78096	1.19819	0.00026	1.22176	0.0545	1.24187	0.41966
UPP1	BC047030				1.05771	0.75666	1.4929	0.02436	2.05817	0.00124	2.0969	8.3e-06	1.21174	0.01579	1.17324	0.21451	-1.09496	0.5244	1.05839	0.64713	1.31989	0.00749	1.34469	9e-05
TMCO3	NM_017905				1.32311	7e-05	1.58756	0.00288	2.13939	1.75e-16	1.46484	1.57e-12	1.35673	1e-05	1.09303	0.10362	1.00139	0.98168	1.22862	0.03881	1.15814	0.00014	1.41767	1.16e-06
DSTN	NM_001011546				1.19893	0.07971	1.17415	0.01723	1.32866	0.02313	1.9759	1.39e-11	2.05027	1.23e-06	1.29613	0.01789	1.00833	0.92871	1.51174	0.00212	1.32453	0.00857	1.51467	0.00264
C2orf49	NM_024093				1.35034	0.15941	1.44137	0.13964	1.59734	0.03854	2.07845	2.06e-07	1.31254	0.01789	1.46536	3.01e-06	-1.02966	0.78687	1.17762	0.00287	1.17017	0.18723	1.36854	0.00158
ZBTB20	NM_015642				1.42338	2.57e-07	1.39638	3.54e-06	2.20007	8.65e-08	1.38542	0.01225	1.36784	0.00165	1.14247	0.26883	-1.14154	0.07449	1.04139	0.66761	1.1937	0.21508	1.17049	0.59279
ARNTL	NM_001178				-1.1933	0.89648	-2.1057	0.71685	17.4402	0.03231	1.77654	0.65906	-2.10844	0.68351	3.69255	0.59222	-1.06275	0.94945	-1.10909	0.88838	-1.62702	0.6989	1.44579	0.65546
PIK3C2G	NM_004570				-3.08343	0.83224	-1.19401	0.86066	17.1863	0.0465	1.35348	0.87052	-1.24212	0.80575	1.05013	0.9863	1.49238	0.61827	-1.27571	0.80336	-1.39219	0.62518	1.12055	0.90803
CLK4	NM_020666				-1.51101	0.34427	-1.01833	0.93961	2.08354	0.00109	1.39321	0.3042	-1.28277	0.1044	-1.09256	0.50085	-1.13407	0.4827	-1.17897	0.45884	1.17631	0.46995	1.32757	0.11573
A_23_P57836					1.28742	0.02555	3.46225	6.9e-16	5.15865	3.81e-38	3.00785	5.27e-22	1.61413	8.69e-18	-1.22013	0.25429	-1.03958	0.64984	1.06468	0.68317	-1.01306	0.87375	-1.03153	0.5957
FLCN	NM_144606				1.0634	0.64106	1.5781	5e-05	2.64913	2.15e-16	1.95999	1.6e-08	1.39868	1.62e-09	-1.04482	0.83246	-1.00303	0.9592	-1.03508	0.56339	1.02439	0.74588	1.04852	0.25805
HIVEP2	NM_006734				-1.01782	0.93234	3.03031	3.35e-21	6.45798	1.49e-41	2.6385	8.32e-35	1.63636	8.35e-21	-1.04854	0.69904	1.01325	0.90902	1.19968	0.06966	1.16152	0.16962	-1.01649	0.7858
HABP4	NM_014282				1.01145	0.85757	1.54822	3.92e-11	2.5843	4.34e-18	1.79145	3.36e-27	1.54497	2.72e-13	-1.06265	0.34797	1.01912	0.72953	1.06186	0.24226	1.01143	0.82694	-1.01616	0.80974
BCL3	NM_005178	Yes	Yes		-1.01545	0.73554	1.63296	1.1e-13	2.44062	1.43e-20	1.93117	5.93e-17	1.65102	1.65e-15	-1.05238	0.33489	1.00018	0.998	-1.02503	0.73956	1.01489	0.84165	-1.01685	0.73244
ERF	NM_006494		Yes		1.09102	0.45331	1.68348	0.00013	2.89568	2.47e-07	2.10166	3.71e-07	1.56436	2.2e-06	1.1032	0.51731	-1.05276	0.60847	-1.16665	0.26003	1.04376	0.73791	1.10901	0.47231
WWC1	NM_015238				1.10033	0.15922	1.47808	6.64e-06	4.21923	1.96e-19	2.33949	5.57e-36	1.58408	9.84e-08	-1.01657	0.84267	-1.07363	0.25025	-1.14513	0.31445	-1.03139	0.73892	-1.02212	0.69537
RGS3	NM_134427				1.04481	0.64713	1.53625	2.8e-08	2.00944	1.43e-23	2.10868	5.06e-32	1.65216	1.1e-07	1.0837	0.36022	-1.03486	0.53749	-1.05116	0.44709	1.02019	0.82251	1.03427	0.61806
C6orf1	NM_178508				1.00709	0.90753	1.85135	1.95e-14	3.54774	3.82e-32	2.7241	0	2.16228	8.95e-19	1.08168	0.19768	-1.04649	0.3686	1.0043	0.96465	1.00042	0.99571	-1.01275	0.88386
NEU1	NM_000434				1.23994	0.00455	2.75541	5.4e-28	4.54452	0	2.56831	0	2.0028	1.44e-29	1.01516	0.81082	-1.05859	0.56398	1.04127	0.50076	-1.03525	0.50098	-1.01702	0.81395
ENO3	NM_001976				1.04494	0.52393	1.36557	0.00031	2.30485	3.63e-18	1.71375	8.42e-24	1.51627	3.96e-12	1.00238	0.96617	-1.03031	0.7466	-1.10874	0.23216	1.02534	0.65776	-1.10402	0.0311
OSTM1	NM_014028				1.18694	0.00046	1.61071	2e-05	2.14953	1.62e-17	1.90723	1.56e-27	1.31403	7.75e-07	1.00322	0.9702	1.01158	0.89168	-1.01269	0.81477	-1.05617	0.2255	1.09228	0.05733
RHBDF2	NM_024599				1.16598	0.00272	1.59384	3.9e-06	2.2395	1.42e-18	1.76983	6.77e-25	1.33847	3.04e-07	-1.00395	0.935	1.05234	0.5489	-1.01056	0.9181	-1.11156	0.09847	-1.08787	0.08232
HMHA1	NM_012292				1.10064	0.05712	2.3192	4.5e-16	5.86406	3.75e-37	2.30547	2.35e-41	1.89903	1.02e-14	-1.29901	4.81e-08	-1.07235	0.13985	-1.14636	0.20875	-1.1671	0.03028	1.05305	0.28687
HRASLS3	NM_007069	Yes			1.05364	0.41658	1.42878	0.00565	3.10507	6.99e-09	2.17203	1.95e-09	1.58076	9.19e-06	-1.12726	0.19393	-1.04515	0.56103	1.05554	0.69751	-1.11273	0.39314	-1.03332	0.70399
UBD	NM_006398	Yes	Yes	Yes	1.08752	0.24861	1.76988	1.3e-11	3.58837	4.72e-31	3.39179	5.79e-29	3.20479	9.09e-28	-1.35018	1.33e-07	-1.05162	0.54924	-1.00531	0.93805	-1.10059	0.09131	-1.10931	0.1152
TMEM2	NM_013390				1.05785	0.55684	1.68387	2.39e-07	2.10307	2.64e-10	1.55068	3.93e-15	1.48286	0.00021	-1.1173	0.18665	1.17299	0.05609	1.03886	0.76173	-1.07252	0.16414	-1.04257	0.66486
WSB2	NM_018639				1.04724	0.73593	1.82263	4.05e-07	2.10198	1e-05	1.51306	9.75e-17	1.61819	3.03e-07	-1.141	0.13768	1.13709	0.07917	-1.18804	0.34685	-1.15871	0.0356	1.00279	0.9718
VIM	NM_003380				-1.00987	0.8935	1.28606	0.00878	2.98849	1.32e-42	2.63055	1.37e-23	1.97053	1.42e-14	-1.00256	0.97593	-1.0712	0.49426	-1.09144	0.371	-1.00684	0.93083	1.04644	0.49874
TNFRSF14	NM_003820	Yes		Yes	1.00498	0.98199	1.50445	0.01018	5.08924	0	4.94444	5.97e-40	2.42566	1.47e-17	-1.08981	0.64327	-1.14123	0.33505	1.00511	0.96897	-1.08575	0.45561	1.05982	0.61602
C3orf32	NM_015931				-1.01631	0.90965	2.04211	4e-05	4.6929	0	4.45432	1.42e-35	2.98376	1.58e-28	-1.11007	0.74261	-1.01616	0.79929	1.0202	0.88785	1.02993	0.85569	-1.03792	0.78968
SELM	NM_080430				1.04311	0.64141	1.3166	0.01065	2.12083	1.98e-16	2.15918	7.53e-14	1.6734	4.73e-09	-1.06601	0.4777	-1.08241	0.29119	-1.0481	0.53734	1.0381	0.7136	-1.0073	0.90891
NEDD4L	NM_015277				1.02728	0.42341	1.26026	0.00714	2.3713	3.58e-30	1.90712	1.03e-28	1.42022	1.54e-11	1.06419	0.19487	1.04163	0.66154	1.01528	0.85568	-1.03258	0.61437	-1.02381	0.61634
VAT1	NM_006373				1.00036	0.99422	1.24031	0.00117	2.22252	0	2.10346	3.82e-36	1.89052	1.62e-11	1.11242	0.01979	1.06036	0.25384	1.07753	0.28026	1.01731	0.77559	1.02673	0.68067
FLNC	NM_001458				-1.00345	0.98793	2.44941	1.37e-07	16.9205	0	15.2287	0	3.30599	7.11e-21	1.08891	0.49648	-1.7828	0.00273	-1.32698	0.09522	-1.23834	0.29539	1.03458	0.81301
HRK	NM_003806	Yes			-1.00482	0.99317	1.69467	0.09773	5.41346	2.54e-16	6.99069	1.97e-22	2.01841	1.24e-06	1.07518	0.91465	1.00259	0.99578	-1.2451	0.64749	-1.09113	0.7689	1.34424	0.12962
HEXB	NM_000521				-1.10183	0.16049	1.24495	0.00016	2.04519	1.11e-16	1.57563	3.52e-12	1.33677	1.98e-06	1.02838	0.64699	-1.02839	0.80679	1.05742	0.49522	1.01584	0.78999	-1.09292	0.07904
C1orf34	BC028374				-1.39747	0.39142	1.47087	0.41978	3.48796	0.00048	2.692	0.03153	2.00526	0.01368	1.05462	0.85656	1.08199	0.86771	1.08381	0.69744	1.0646	0.70657	1.01262	0.96471
ARMCX1	NM_016608				-1.01402	0.97519	1.47741	0.07154	3.25432	2.75e-12	1.86857	0.0001	1.77886	1.34e-09	-1.03905	0.84126	1.0099	0.91769	1.23777	0.08463	1.06696	0.59768	-1.01727	0.91662
RIT1	NM_006912				1.04932	0.6694	1.32326	0.00322	2.36944	3.58e-37	1.78645	4.44e-14	1.93305	1.58e-12	-1.01445	0.85981	1.03919	0.63465	1.18853	0.05222	1.05808	0.23562	1.10041	0.20539
USP32	NM_032582				1.02303	0.91109	1.36791	0.09606	2.47154	7.16e-11	1.75055	8.54e-07	1.69935	2.85e-08	1.19085	0.22049	1.09204	0.63526	1.08526	0.52977	1.08266	0.41387	-1.07857	0.38256
TBX3	NM_016569		Yes		-1.00858	0.90081	1.54824	0.00216	2.0018	3.24e-07	2.46165	4.41e-16	1.38372	2e-05	-1.04185	0.7345	-1.04261	0.4705	1.06347	0.68778	-1.10422	0.33902	1.0783	0.68412
RRAGC	NM_022157				-1.16346	0.05719	2.05897	1.5e-15	4.09761	2.61e-33	2.31142	0	1.68237	8.63e-23	-1.17621	0.04366	-1.07681	0.43256	1.00754	0.88458	-1.11563	0.05549	1.00596	0.94555
PRSS23	NM_007173				-1.00932	0.90027	2.03143	1.56e-09	3.42909	2.82e-18	3.15618	0	3.2877	5.3e-36	-1.09921	0.15843	1.00472	0.94559	1.0029	0.98802	-1.00474	0.96288	1.07857	0.50273
GADD45A	NM_001924	Yes	Yes		1.05752	0.61989	2.83939	1.85e-12	7.26455	1.99e-33	4.07311	0	1.6814	8.72e-28	-1.1058	0.08231	1.08679	0.06509	-1.09962	0.5794	-1.07504	0.42757	1.05366	0.31346
TESC	NM_017899				1.00188	0.97485	1.2288	0.01511	1.85961	1.02e-11	2.54545	2.94e-23	1.99775	6.92e-18	-1.15598	0.03097	-1.08225	0.20066	1.05355	0.43131	1.01834	0.74947	-1.08818	0.10995
RRAGD	NM_021244				1.08528	0.38479	1.41611	1.4e-07	3.03372	5.78e-27	2.34928	0	1.7211	2.62e-29	-1.05315	0.28855	-1.07443	0.15139	1.00863	0.93474	-1.08649	0.20062	-1.11479	0.05617
RHOC	NM_175744				1.02194	0.74929	1.2232	0.03284	2.05486	3.59e-12	2.215	5.66e-19	1.74803	6.83e-18	-1.02351	0.74315	-1.11757	0.16413	1.03412	0.68402	1.02995	0.63457	1.09441	0.16955
GABARAPL1	NM_031412				-1.00938	0.85962	1.37623	0.00037	2.69858	1.77e-16	1.89723	1.54e-23	1.62379	4.5e-19	1.01765	0.78229	-1.05583	0.52723	1.22345	0.13662	1.22956	0.00869	1.03028	0.63326
ZNF165	NM_003447				1.05712	0.77458	2.20853	5.17e-12	3.21402	8.32e-15	2.06443	1.87e-33	2.21765	2.68e-39	-1.01896	0.95615	1.05076	0.58297	1.05801	0.5488	1.04091	0.69645	-1.01681	0.90433
STX3	NM_004177				1.10566	0.00109	2.2621	1.04e-08	5.20201	2.69e-30	3.74793	0	2.55025	0	-1.01858	0.66826	1.13861	0.0141	1.1337	0.39095	-1.01466	0.86374	1.11254	0.07055
ISG15	BC009507			Yes	1.21127	0.00178	1.29813	0.01802	4.28358	3.99e-30	5.85828	0	4.05542	0	1.15704	0.00056	1.0416	0.46158	-1.01108	0.92929	1.04938	0.672	1.16714	0.00067
METRNL	NM_001004431				1.11206	0.32491	1.52256	0.00018	2.22061	1.8e-09	2.29649	0	2.22638	1.05e-18	1.04072	0.58405	1.03722	0.59011	1.21027	0.05003	1.01734	0.738	1.01609	0.77377
THSD4	NM_024817				1.09581	0.83534	1.44609	0.69788	3.54118	6e-05	3.90687	3.23e-09	2.03943	8e-05	-1.36484	0.69873	1.06763	0.74253	-1.22853	0.64672	-1.00355	0.99293	1.02456	0.93835
PLA1A	NM_015900				-1.1821	0.73841	1.77186	0.07371	5.25252	3.67e-13	5.37126	1.4e-45	3.31864	2.7e-28	-1.13228	0.7528	1.20468	0.60716	1.13801	0.6588	-1.01912	0.88757	1.00583	0.93978
KLHL21	NM_014851				-1.10075	0.03197	1.14014	0.06242	1.67732	8.21e-12	2.14701	1.02e-38	2.28295	3.96e-28	-1.03514	0.47832	1.00928	0.87898	-1.04643	0.55054	-1.01464	0.86053	-1.02525	0.77494
RAB32	NM_006834				-1.09163	0.26834	1.39525	0.00169	3.25661	1.25e-23	3.28946	0	2.16353	4.95e-24	-1.04172	0.49592	-1.13964	0.02216	-1.0112	0.83102	-1.00264	0.9777	1.07931	0.13414
BHLHB3	NM_030762				-1.3134	0.65518	2.17695	0.22259	7.49572	4.64e-12	4.59371	1.62e-17	2.57733	0.00079	-1.03001	0.96902	1.38842	0.34198	1.03204	0.88706	1.07428	0.78852	-1.49415	0.51934
NDRG4	NM_022910				-1.04326	0.59105	1.16175	0.0079	2.0731	3.8e-16	2.3006	4.54e-39	2.03524	6.13e-10	1.04266	0.53086	-1.02519	0.83618	1.04994	0.4954	1.00513	0.96243	-1.05075	0.57567
ISG15	NM_005101			Yes	1.02239	0.75633	1.18058	0.06601	4.07309	4e-32	5.3694	0	3.30273	3.69e-23	1.17833	0.01683	1.04585	0.65039	1.14729	0.00477	1.07004	0.15355	1.13264	0.01882
CABLES1	NM_138375	Yes			-1.09663	0.22328	1.36594	8e-05	2.11955	6.42e-19	2.30322	2.48e-41	1.71459	3e-09	1.04074	0.48973	1.02248	0.69687	1.09799	0.15661	1.0146	0.82354	1.10955	0.04133
CGA	NM_000735				-1.14238	0.74342	1.25479	0.5757	3.30863	0.00267	4.26093	9e-05	1.81871	0.04612	1.18916	0.53611	1.03036	0.88543	1.10678	0.74941	1.01847	0.94898	1.25554	0.52885
LNX2	NM_153371				-1.06752	0.56227	1.02655	0.84667	2.32135	0.00018	1.62289	6.72e-06	1.34245	0.00079	-1.0869	0.21151	1.0095	0.9196	1.20651	0.31717	1.18928	0.218	-1.09915	0.39582
SWAP70	NM_015055				-1.06428	0.83522	1.41253	0.05963	2.17833	0.00133	1.77456	0.00766	1.53612	3e-05	-1.14952	0.42965	1.08868	0.52248	1.13641	0.35174	1.1226	0.59152	1.06102	0.88348
GABARAPL1	NM_031412				1.05428	0.61151	1.51154	0.00018	2.16634	9.72e-10	1.74649	1.75e-06	1.55455	1.18e-09	1.07163	0.60818	1.04456	0.64666	1.14917	0.02852	1.13308	0.08797	1.04731	0.41309
PHLDA2	NM_003311				1.03579	0.79728	1.23048	0.00432	1.4682	3.36e-11	2.41241	1.17e-16	4.09551	1.12e-18	1.37279	0.0007	1.27982	3.02e-07	1.4347	7e-05	1.1697	0.06088	1.28049	0.53769
CCDC68	NM_025214				-1.07525	0.92462	1.14539	0.60941	3.85533	0.01324	1.86489	0.02	1.56071	0.01104	1.09389	0.61359	1.11207	0.42975	1.23755	0.16641	1.10425	0.4336	10.7079	0.16259
HRB	NM_004504				1.00273	0.96458	1.1278	0.16941	2.06808	1.15e-11	1.71474	1.1e-08	1.36434	1.68e-11	1.13083	0.00107	1.02528	0.76109	1.15235	0.0182	1.10263	0.10169	1.1501	0.04129
MXD1	NM_002357		Yes		-1.05175	0.91592	1.12503	0.91693	2.90875	0.01579	2.3747	0.11136	1.53317	0.03717	1.29251	0.51506	1.00824	0.98364	1.26274	0.64252	1.1554	0.60898	1.16383	0.5848
ATP6V1C1	NM_001695				1.09786	0.62736	1.13814	0.37937	2.26537	1.05e-10	1.92815	6.44e-08	1.54901	8.64e-08	1.15274	0.66142	1.1838	0.16889	1.26512	0.03467	1.06285	0.3128	1.25019	0.31531
RIT1	NM_006912				1.0351	0.80841	1.47036	0.09895	2.08027	8.09e-08	1.75355	2.6e-08	1.93956	5.38e-07	-1.0156	0.92558	1.1516	0.16504	1.30393	0.03137	1.06335	0.35868	1.28024	0.57316
RAB27A	NM_004580				1.05049	0.59747	1.14152	0.32321	1.67207	3e-05	2.06668	2.14e-08	2.02173	5.88e-07	1.03483	0.74798	1.08368	0.24258	1.10946	0.12934	1.07155	0.51735	1.09548	0.54458
SLK	NM_014720				1.14878	0.42184	1.52043	0.06544	1.95982	3e-05	1.91522	1.02e-07	2.03657	2.34e-06	1.1166	0.30103	1.09072	0.46527	1.18667	0.12477	1.22222	0.07675	1.1091	0.60113
ID4	NM_001546			Yes	-1.23214	0.12025	1.40124	0.06498	1.83382	0.00063	2.70333	1.97e-12	2.35486	2.68e-10	-1.35636	0.00037	1.08731	0.14724	1.03699	0.83001	-1.06209	0.41321	1.16811	0.56712
PKIB	NM_181795				-1.21168	0.27684	2.03111	0.00272	2.39799	0.00306	2.57008	1.43e-11	2.46365	6e-05	-1.39636	0.07243	1.50248	0.00562	1.29421	0.39617	1.11218	0.49399	1.2428	0.45907
HS3ST3A1	NM_006042				-1.11081	0.896	1.38122	0.4274	2.19439	0.08415	2.64042	0.00944	1.45219	0.01469	-1.62514	0.63525	1.50793	0.21905	1.10511	0.7912	-1.02807	0.93905	1.07151	0.92615
ID1	NM_002165			Yes	1.03427	0.55558	1.56104	0.00148	1.78568	0.00067	2.38079	2.63e-21	1.3469	2.03e-10	-1.09002	0.10038	1.04335	0.23762	1.14166	0.44584	-1.06507	0.58125	1.12304	0.01395
RAB11FIP1	NM_001002233				-1.06446	0.642	1.54456	8e-05	2.12278	6.29e-08	2.3067	5.03e-22	1.49871	0.00086	-1.3061	0.02875	-1.0125	0.93145	-1.03607	0.55413	-1.10224	0.24402	1.24514	0.24953
KRT18	NM_000224				-1.08116	0.34852	1.17849	0.00758	1.65946	8.72e-10	2.04068	1.63e-28	1.28051	0.0031	-1.32272	0.01189	1.01513	0.80727	-1.10971	0.04051	-1.11339	0.0386	1.11175	0.16495
A_23_P122650					-1.05168	0.30755	1.21776	0.00131	1.69405	3.73e-10	2.02561	1.9e-40	1.2807	2.41e-07	-1.3915	0.0133	-1.00013	0.99871	-1.08279	0.34144	-1.10334	0.01879	1.10495	0.03528
RAB21	NM_014999				1.04368	0.71558	1.57658	9e-05	2.02372	4.24e-07	1.68587	1.69e-24	1.27361	0.01831	-1.14634	0.14048	1.11047	0.14399	-1.14906	0.3598	-1.10718	0.01969	1.08085	0.3738
ID3	NM_002167			Yes	-1.14085	0.00947	1.14512	0.01448	1.83798	6.86e-11	2.07794	0	1.58274	4.82e-07	-1.15049	0.10204	-1.03241	0.74349	-1.0492	0.31622	1.03787	0.67361	1.04301	0.39953
CXCL1	NM_001511			Yes	1.4399	6.93e-14	2.46593	9.13e-09	3.47936	1.91e-16	2.45469	1.3e-36	1.5412	1.78e-10	1.19007	0.00057	1.08339	0.3469	-1.14367	0.26579	-1.19421	0.07009	1.20738	0.26835
SLC12A4	NM_005072				-1.13872	0.49647	1.48959	0.00684	2.06377	2e-05	1.51048	0.02911	1.36579	0.02439	-1.02648	0.85098	-1.03668	0.75293	-1.03872	0.74094	1.01022	0.94865	-1.26027	0.03434
ELF3	NM_004433				-1.03601	0.80708	1.7766	1.5e-07	3.22265	2.2e-15	3.18881	6.91e-10	2.2103	4.92e-08	-1.11569	0.45769	-1.04271	0.75688	-1.28027	0.01572	-1.17455	0.35874	1.05596	0.63888
TBC1D22B	NM_017772				-1.14144	0.54463	1.23641	0.10211	2.01787	0.00137	1.28796	0.03253	1.26031	0.10293	-1.08035	0.69044	1.02553	0.75787	-1.07952	0.46474	-1.02976	0.74904	-1.0439	0.6855
CXXC5	NM_016463				-1.07882	0.08906	1.55643	1.28e-06	2.48781	7.54e-12	2.1571	3.83e-07	1.60961	6.75e-08	-1.16427	0.04167	-1.07604	0.29253	-1.20257	0.20085	-1.18468	0.12467	-1.07185	0.36544
MGAT4B	NM_054013				1.01238	0.7882	1.4654	0.001	2.19106	6.92e-08	1.45535	1.19e-07	1.1893	0.00275	-1.07517	0.13298	1.00266	0.96315	-1.02023	0.86399	-1.13933	0.06009	-1.08961	0.09318
CROCCL1	BC006312				-1.00694	0.88758	1.58862	0.00042	2.22716	5.09e-09	1.37501	8e-05	1.34005	0.00011	-1.00932	0.91122	1.03358	0.68441	-1.12241	0.32897	-1.22475	0.06578	-1.21296	0.04301
MICAL2	NM_014632				1.00147	0.98955	1.54946	0.02995	2.10944	0.00565	2.37519	0.02113	1.59378	0.04752	-1.12438	0.15983	-1.13152	0.31635	-1.15137	0.40434	-1.30211	0.35749	1.34311	0.61036
DNAJB5	NM_012266				1.04277	0.73114	1.53388	0.00155	2.26681	2.19e-06	1.45841	0.00284	1.47421	9.22e-06	-1.11367	0.32201	-1.02797	0.67676	-1.04049	0.78922	-1.0889	0.44367	1.09221	0.2962
SOCS3	NM_003955			Yes	-1.29624	0.13587	1.83362	0.00239	2.48621	6e-05	1.7917	0.01579	1.84769	0.09054	-1.38191	0.02083	-1.0788	0.70159	1.13328	0.38306	-1.11423	0.62524	-1.26949	0.37502
CHIC2	NM_012110				-1.03775	0.75019	1.45942	0.2122	2.13785	1.1e-13	1.51523	1.03e-10	1.18678	0.10108	-1.32523	0.08957	1.0176	0.85299	-1.01164	0.91482	-1.17021	0.02171	-1.01823	0.8266
GPSM1	AL117478				1.00113	0.98912	1.08069	0.497	1.97364	3.52e-13	2.04505	1.21e-06	1.09242	0.33627	-1.19376	0.1037	-1.08865	0.43039	-1.13042	0.12603	-1.19607	0.00502	1.01789	0.7794
RHBDF1	NM_022450				-1.0244	0.73913	1.34455	0.0006	2.77005	2.6e-20	1.66441	3.13e-14	1.20896	0.00434	-1.08294	0.29385	-1.12695	0.17091	-1.11514	0.14778	-1.07991	0.15491	-1.07326	0.2526
BATF	NM_006399				1.29142	0.32542	2.01165	0.14133	4.04634	4e-05	2.85828	0.00061	1.55501	0.10538	-1.14388	0.75172	-1.31435	0.46359	-1.15827	0.41859	-1.25783	0.57399	-1.01316	0.96722
SH3TC1	NM_018986				1.0153	0.8759	1.2289	0.07665	2.18344	2.31e-11	1.99369	3.53e-06	1.23756	0.00542	-1.11235	0.23418	-1.11555	0.07132	-1.21867	0.0341	-1.20003	0.13969	-1.17629	0.07955
CXXC5	NM_016463				-1.09131	0.31348	1.10761	0.24959	2.60214	4.56e-19	2.37084	2.02e-23	1.64116	1e-05	-1.02255	0.7985	-1.25306	0.04935	-1.02859	0.85997	-1.05921	0.26452	-1.0861	0.08973
SQSTM1	NM_003900				-1.18233	0.00118	1.23016	0.02444	2.21829	1.79e-19	1.81961	3.2e-38	1.26911	0.00079	1.00183	0.98257	-1.0784	0.22689	-1.15074	0.13209	-1.0812	0.35122	-1.1377	0.00941
RASSF1	NM_170717	Yes	Yes		-1.14994	0.00831	1.14292	0.134	2.21195	2.73e-25	1.61631	1.66e-06	1.23298	1e-05	-1.08482	0.09599	-1.08179	0.40113	-1.24078	0.15482	1.00384	0.94407	1.04735	0.61158
FAM115A	NM_014719				-1.09611	0.27175	1.06947	0.34428	2.59219	8.77e-17	1.49247	6.75e-06	1.33178	0.08614	-1.17636	0.17031	-1.21341	0.09751	-1.24252	0.15548	-1.01174	0.84998	-1.1697	0.09646
SMTN	NM_134269				-1.03662	0.6768	1.26977	0.03352	2.32404	3.22e-20	1.39868	0.00204	1.42306	0.00021	-1.1232	0.25344	-1.12716	0.05513	-1.13811	0.1168	1.01047	0.88386	-1.14065	0.14551
ABCC3	NM_003786			Yes	1.09173	0.36375	1.20509	0.03865	2.12524	1.16e-12	1.50903	1.94e-06	1.31096	5.18e-08	1.07756	0.74562	-1.14675	0.07227	-1.16791	0.05699	-1.14634	0.06008	-1.25141	2e-05
DHX32	NM_018180				-1.32791	0.80053	1.1594	0.43821	2.19733	0.00415	1.91324	0.03294	1.30711	0.08154	-1.14243	0.67343	1.04836	0.73492	1.21948	0.10576	1.03287	0.77612	-1.05402	0.80137
PBEF1	NM_005746				1.06422	0.67195	1.65467	4e-05	2.4173	1.13e-08	1.61972	2.16e-06	1.47729	0.00052	-1.09342	0.48136	1.13928	0.28105	1.36318	0.00025	-1.00741	0.92073	1.14799	0.35348
JMY	NM_152405		Yes		-1.25078	0.64743	1.42346	0.22099	2.74973	0.00035	1.6568	0.07339	1.35821	0.14405	-1.30103	0.47991	1.05397	0.80995	1.25518	0.12288	-1.17308	0.34742	1.13747	0.65939
LOC730092	BC009198				1.07998	0.8559	1.36762	0.61736	3.25709	0.00019	1.70309	0.09835	1.2266	0.26181	1.10966	0.73616	1.19586	0.30658	1.31567	0.10861	-1.06515	0.5937	-1.04699	0.81448
DSCR3	NM_006052				1.88784	0.45947	2.13736	0.16369	2.30261	0.13273	2.25658	0.04145	1.52501	0.12695	1.10986	0.65849	1.01333	0.94881	1.3595	0.06459	-1.14729	0.30293	-1.24883	0.66614
LAMA3	NM_198129				1.04314	0.84206	1.68444	0.09201	1.45068	0.14637	2.02451	0.01156	2.04554	0.00015	-1.45978	0.28801	-1.03555	0.85755	-1.16689	0.47431	-1.13853	0.58751	-1.06677	0.81092
TUBB3	NM_006086				1.03258	0.48748	1.28173	0.02389	1.2744	0.07344	1.89877	1.02e-09	2.33577	1.12e-18	-1.22155	0.0029	-1.04273	0.8558	-1.23346	0.08549	-1.194	0.22394	-1.04227	0.53396
PAPSS2	NM_004670				1.11503	0.23776	1.12922	0.19558	1.21958	0.17679	1.51644	6e-05	2.24926	7.47e-17	-1.06475	0.47957	1.10982	0.25365	-1.11874	0.21298	-1.03597	0.61809	-1.06567	0.68495
OLFML3	NM_020190				1.07256	0.12693	1.2667	0.00291	1.69794	4.27e-13	2.2353	0	2.47073	0	-1.27291	0.00377	-1.12216	0.07446	-1.20678	0.01599	-1.19581	0.00018	1.10517	0.23418
LMNA	NM_005572				1.06966	0.25616	1.20311	0.03273	1.37308	0.00058	1.50348	1.17e-19	2.01212	5.38e-20	1.01588	0.76296	-1.15227	0.00248	-1.09909	0.07071	-1.0618	0.50159	-1.10615	0.18054
MX1	NM_002462				-1.57463	0.13038	-1.10727	0.62002	1.48728	0.15746	2.70384	0.00058	3.51855	3.16e-14	-1.73031	0.00445	1.03083	0.85019	1.20226	0.22601	-1.0565	0.69418	1.04318	0.90946
ACE2	NM_021804				-1.23372	0.34206	1.21497	0.49133	1.19445	0.52436	1.60735	0.06723	3.06054	0.00114	-1.37061	0.29007	-1.01757	0.86656	-1.0714	0.76773	-1.01896	0.90292	-1.04257	0.96318
PSPC1	AK001817				-1.05225	0.85506	1.18124	0.39519	2.23035	8.11e-08	1.69333	0.00441	2.0989	3.11e-10	-1.10881	0.57506	-1.07299	0.71529	-1.07381	0.50569	-1.03522	0.85104	1.10924	0.80109
VPS18	NM_020857				-1.0272	0.72999	1.12834	0.35418	2.25988	6.51e-18	1.87897	1.04e-10	1.84878	1.46e-27	-1.04466	0.49199	1.01133	0.90202	-1.12962	0.29236	-1.02656	0.81612	-1.0325	0.5903
HSU88895	U88896				1.18096	0.77579	1.17543	0.84625	3.73462	0.0023	2.06275	0.03902	1.94415	0.00246	-1.07331	0.87886	-1.06418	0.84233	-1.47536	0.51428	-1.14149	0.60672	-1.01564	0.94997
C1orf54	NM_024579				1.06789	0.86212	1.86075	0.1652	3.79931	6.2e-13	2.81742	4.61e-13	2.50326	4.8e-28	1.01479	0.9527	-1.00752	0.98231	1.16846	0.42724	1.0207	0.89385	-1.0823	0.58033
ATP6V1D	NM_015994				1.00383	0.97203	1.15259	0.18957	2.18087	1.04e-08	2.0252	3.79e-08	2.16215	9.47e-20	-1.00708	0.94359	1.01493	0.87499	-1.01161	0.82523	-1.02092	0.84369	-1.10389	0.30993
SULT1C2	NM_176825				-1.52118	0.75603	1.05733	0.90766	3.10423	0.02618	1.9179	0.00098	1.9211	1e-05	1.09753	0.9226	-1.06502	0.83716	-1.05637	0.86123	1.12547	0.63917	-1.08218	0.73739
GADD45G	NM_006705				-1.1565	0.84666	1.05298	0.89336	2.30467	0.07954	1.56351	0.27381	2.03144	0.00154	1.2898	0.54442	-1.09651	0.67974	-1.01708	0.95724	-1.07621	0.76053	-1.18771	0.61431
HPGD	NM_000860				1.0445	0.86898	1.22921	0.22551	1.97107	0.00097	2.18745	4e-05	1.72056	2.46e-07	-1.06791	0.7028	1.13901	0.39247	1.05056	0.79392	1.0732	0.47596	1.22619	0.04068
HAMP	NM_021175				-1.09793	0.16406	1.14161	0.07725	2.15488	2.46e-07	3.81549	4.37e-23	4.60351	6.53e-41	-1.32824	0.03466	-1.05098	0.52217	1.03941	0.74294	1.141	0.05396	1.24076	0.16191
TBX2	NM_005994				-1.13036	0.07342	1.13469	0.12974	1.80528	1.2e-14	2.69102	2.34e-40	2.81855	1.45e-38	-1.20384	0.01597	-1.05806	0.58378	1.0331	0.49957	1.14871	0.00272	-1.04209	0.50659
SLC25A18	NM_031481				-1.22838	0.45255	1.0004	0.99819	1.70328	8e-05	2.4305	4e-05	2.06225	1.83e-08	1.05802	0.73034	-1.31609	0.15048	1.00917	0.9435	1.09642	0.38193	1.10955	0.2884
DUSP13	NM_001007271				-1.17775	0.70064	1.0348	0.92281	1.51965	0.25086	2.23034	0.00191	1.84536	0.0001	1.26016	0.51405	1.06223	0.75227	-1.08523	0.60291	-1.02097	0.95737	1.03212	0.92204
BAG1	NM_004323				1.05998	0.28023	1.04864	0.63244	1.39718	0.00041	1.73018	2.47e-11	2.14572	2.07e-27	1.06607	0.30448	1.04201	0.65978	1.11956	0.22196	1.01857	0.83124	1.03346	0.57878
ZNF114	NM_153608				-1.00358	0.99449	1.06869	0.76743	1.65905	0.093	2.22152	0.00336	3.74998	1.63e-06	-1.18064	0.88538	1.04611	0.83806	-1.15901	0.7504	-1.08987	0.80697	1.04902	0.94562
OSGIN1	NM_013370				1.00243	0.9886	1.08009	0.61221	1.40966	0.03666	1.62127	0.00595	2.00181	0.00027	1.16123	0.31958	1.05669	0.48486	1.01571	0.84346	1.11735	0.47125	1.00779	0.96605
MOGAT1	NM_058165				1.04407	0.94532	1.13746	0.82194	2.01589	0.09277	1.93515	0.00021	2.13453	6e-05	1.5875	0.18925	1.16545	0.68271	-1.04145	0.84743	1.19454	0.32475	-1.24706	0.5914
GBP2	NM_004120				-1.0847	0.76705	1.10755	0.7899	1.33476	0.30637	1.85168	0.02511	2.83713	6e-05	1.15555	0.3877	1.01417	0.94971	-1.19699	0.40043	1.33929	0.25847	-1.07552	0.86226
FUT5	NM_002034				1.05693	0.76578	1.04085	0.80943	1.36585	0.10976	1.4947	0.00324	2.45636	2.2e-11	1.12142	0.4334	-1.02034	0.81626	1.03899	0.78189	1.11144	0.17642	-1.27467	0.10651
FUT3	NM_000149				-1.42685	0.78059	1.51005	0.61657	3.57842	0.00755	2.07307	0.00016	3.53804	1.37e-31	1.36644	0.73753	-1.34955	0.48087	1.24701	0.51812	1.27474	0.02863	-1.16074	0.40177
AKR1C1	NM_001353				-1.02608	0.95703	1.04446	0.88063	1.69427	0.01692	2.1145	1.08e-14	1.94591	1.98e-39	1.48154	0.081	1.60586	0.20931	1.47843	0.02329	1.04737	0.69857	-1.0753	0.03565
MLLT11	NM_006818				-1.04565	0.28485	1.0427	0.57061	1.33314	0.00193	1.66637	1.19e-07	2.44887	0	1.13041	0.01884	-1.03349	0.50733	1.09883	0.26479	-1.00724	0.92974	1.09741	0.14621
CDKN1C	NM_000076				1.17045	0.40416	-1.07959	0.50888	1.94791	0.0059	2.38273	0.00014	3.13673	7.57e-15	1.28688	0.06321	1.01685	0.90354	1.3497	0.19776	1.19432	0.2859	1.20353	0.52918
AKR1C1	NM_001353				-1.15587	0.86984	-1.0263	0.92521	1.77219	0.01483	2.07695	3.46e-15	2.05531	1.14e-15	1.75957	0.00024	1.18994	0.27427	1.33527	0.00181	1.071	0.42512	-1.04034	0.43708
S100A6	NM_014624				1.0877	0.48525	1.61973	0.03309	2.05472	0.00023	2.65646	4.25e-13	2.82088	3.55e-18	1.42442	0.05478	1.04851	0.80377	1.26487	0.07997	1.05168	0.70306	1.15555	0.27425
PEPD	NM_000285				1.03345	0.62366	1.10571	0.2636	1.38565	1.38e-07	1.75565	3.63e-22	2.08085	8.74e-21	1.26997	0.00254	-1.02929	0.75011	1.17232	0.00387	1.10959	0.15887	1.22796	0.00102
ETS2	NM_005239				1.09658	0.06763	1.74578	0.0001	2.42614	1.11e-06	1.68767	1e-05	1.75892	9.14e-20	-1.09938	0.28329	1.06705	0.77805	-1.16289	0.383	-1.21737	0.11737	1.00032	0.99633
VNN3	NM_018399				1.06156	0.88487	1.92263	0.00995	2.45921	0.00345	1.51357	0.01059	1.64333	4.06e-10	1.0046	0.98916	1.08435	0.71297	-1.00499	0.97378	-1.15691	0.22151	1.04292	0.71601
EGLN1	NM_022051				1.01166	0.88984	1.19939	0.05033	1.64258	0.00144	1.5357	0.00121	2.10472	1.5e-09	1.04564	0.69223	1.18297	0.08518	1.106	0.27195	1.02567	0.78691	1.04516	0.61812
ASAH1	NM_004315				1.05761	0.75011	1.61273	0.00058	2.40455	0.00022	2.15017	1.2e-09	1.92766	8.26e-22	-1.07687	0.58875	1.27387	0.11059	1.24885	0.29808	-1.07135	0.56968	1.13763	0.44229
SPP1	NM_000582				1.02544	0.83174	1.30406	0.00023	1.43856	0.00102	1.93119	8.21e-06	2.33454	1.09e-10	1.70865	0.00255	1.16091	0.01566	1.01353	0.91088	-1.12552	0.35396	1.07296	0.49138
GNPDA1	NM_005471				-1.02024	0.94271	1.14531	0.23297	2.01341	0.02105	1.80172	0.00148	1.66711	0.04991	1.4808	0.03382	-1.02778	0.73815	-1.01341	0.90624	1.27876	0.07339	-1.08006	0.68252
MRAS	NM_012219			Yes	-1.04548	0.8343	-1.08492	0.78612	2.23292	0.02053	1.4236	0.1476	1.55055	0.14885	1.18053	0.29234	-1.14096	0.51888	1.10503	0.8216	-1.09286	0.84165	1.08392	0.85533
CLCN7	NM_001287				1.22138	0.37894	1.21455	0.21357	2.3464	2.16e-06	1.48342	0.09195	1.48861	0.03281	1.31747	0.02408	-1.13773	0.21157	1.03974	0.80233	-1.02052	0.92056	-1.02674	0.8643
ARVCF	NM_001670				1.19482	0.43538	1.52612	0.05749	2.69475	1e-05	2.04678	0.00689	1.66298	0.03415	1.23983	0.18296	-1.15053	0.24763	-1.11462	0.48236	1.12249	0.33918	-1.06236	0.82597
CDC42SE1	NM_020239				1.08374	0.49852	2.15798	1.75e-06	1.61005	0.02476	1.50892	3.44e-10	1.55006	0.0004	-1.36773	0.02348	1.27786	0.01842	-1.27829	0.28011	-1.28568	4e-05	-1.02268	0.80586
EPPK1	NM_031308				1.27824	0.17328	1.41137	0.03315	1.37939	0.1015	1.24453	3.56e-06	2.07213	4.26e-06	-1.49296	0.05081	1.07964	0.52701	-1.0636	0.79793	-1.30897	0.00029	-1.01737	0.90544
EPPK1	AB051895				1.47241	0.13391	2.28832	8e-05	1.47544	0.07185	1.52572	0.00507	2.5311	0.00037	-1.93052	0.0021	1.21341	0.32156	1.1283	0.6691	-1.18012	0.00437	-1.56276	0.23471
TNFRSF9	NM_001561	Yes		Yes	-1.01621	0.97447	1.08732	0.78134	2.4108	0.01569	1.37034	0.28921	1.38297	0.27897	-1.38544	0.40002	1.0027	0.99336	-2.27143	0.08773	-1.47275	0.43499	1.01532	0.98983
PAPLN	NM_173462				1.26312	0.37986	1.18888	0.78604	2.17111	0.00041	1.58297	0.11291	1.40149	0.05949	-1.22039	0.41384	-1.23008	0.68736	-1.2129	0.0494	-1.05907	0.57186	-1.26774	0.31891
CRIM1	NM_016441				-1.06934	0.76242	2.28282	0.00743	1.94392	0.06214	1.25006	0.62027	1.17386	0.71123	-1.48193	0.4084	1.21812	0.33745	1.15361	0.41543	-1.12572	0.72925	-1.25585	0.42254
FST	NM_013409			Yes	-1.16759	0.00039	1.04164	0.55165	1.55937	1.39e-10	2.64683	3.97e-24	-1.13507	0.00813	1.32731	3.5e-09	-1.0386	0.66337	-1.01543	0.87046	1.0341	0.41884	1.17973	0.05943
ENC1	NM_003633				-1.04602	0.50747	1.11726	0.25747	2.12898	4.23e-07	1.52069	0.00186	-1.45951	0.0001	1.22363	0.00269	-1.33136	0.00462	-1.20449	0.33007	-1.04707	0.70718	1.01795	0.76458
C1orf71	NM_152609				1.01777	0.8925	1.00715	0.97267	2.12653	0.00138	1.27103	0.05785	-1.40873	0.00697	1.30327	0.00321	1.07514	0.57912	1.17058	0.47109	1.17684	0.27583	1.07626	0.38401
SRC	NM_005417				1.18847	0.01718	2.36974	1.91e-32	1.87809	0.00013	1.28049	0.0098	-1.99103	1.11e-10	1.05858	0.47865	-1.06267	0.49264	-1.09967	0.67477	-1.05109	0.58693	1.14628	0.00393
HERPUD1	NM_014685	Yes			1.29662	1.55e-07	2.07553	1.22e-12	2.13565	6.69e-16	1.56673	7.7e-07	-1.35813	2.08e-06	1.15771	0.04595	1.02517	0.76254	1.04253	0.60306	1.04489	0.57495	1.24372	0.0003
HOXB7	NM_004502				-1.44377	0.61904	1.23321	0.7949	1.7317	0.48844	1.36509	0.54902	1.76891	0.28416	1.57892	0.77447	-1.10249	0.86514	1.15486	0.74395	2.59821	0.02249	-1.21059	0.72191
RAB17	NM_022449				1.07005	0.92778	1.57046	0.32071	2.64904	0.00158	1.73814	0.15639	2.24763	0.00019	1.04391	0.95113	-1.04615	0.87575	1.15568	0.62844	1.59863	0.02476	-1.08936	0.71867
CYP1A1	NM_000499				1.13767	0.41638	1.36921	0.02354	1.96203	2.1e-12	1.7784	1e-05	3.33156	2.19e-26	2.23823	3.86e-11	1.58273	0.00018	1.83549	2.29e-08	1.59011	7.01e-11	1.33572	0.00311
ZNF711	NM_021998				-1.23013	0.73302	1.05296	0.90844	-1.74823	0.63688	4.48859	0.01914	-1.89513	0.61878	-1.06557	0.97803	1.20774	0.79662	-1.10652	0.89128	1.1488	0.92587	1	1
GCM2	NM_004752				-1.04106	0.92179	-1.4418	0.65345	-1.07551	0.87037	2.15733	0.00885	-1.22427	0.67033	-1.50865	0.64064	1.00567	0.99129	1.01132	0.97403	-1.02287	0.96846	1.06413	0.90357
ECE2	NM_014693				-1.44264	0.86232	1.10229	0.93965	-1.04019	0.98122	2.77559	0.00376	1.10656	0.95476	-1.89821	0.57547	1	1	1.08178	0.92814	1.72822	0.43253	1	1
TUBB1	NM_030773				1.22065	0.94285	1.10655	0.96412	1.13386	0.96804	3.12422	0.03923	1.33469	0.83317	1	1	1	1	-1.17424	0.8692	-1.17975	0.91453	1.73437	0.58262
A_23_P32489					1.09637	0.93221	-1.32735	0.82106	-1.22926	0.89945	2.62635	0.01262	1.06634	0.97939	1.3036	0.88231	1.17793	0.88982	-1.00524	0.99491	1.06399	0.97111	1.31561	0.78315
AF123320	AF123320				1.25068	0.81889	2.07309	0.44462	1.59371	0.9247	2.86262	0.02282	1.08703	0.93615	1.48175	0.77229	1.23099	0.81906	1.18847	0.78486	1.82481	0.62662	-1.06968	0.93393
MAGEB4	NM_002367				-1.18869	0.8807	1.0655	0.93305	-2.23381	0.67918	2.38286	0.01494	1.55802	0.56843	1.49503	0.61953	1	1	-1.09772	0.94156	1.8411	0.20204	-1.29251	0.65056
TCEAL7	NM_152278				1.07835	0.89822	1.00832	0.98643	1.10842	0.88175	2.21335	0.03279	1.10752	0.8878	1.24	0.83605	1.5565	0.29399	-1.33163	0.4841	-1.20134	0.80633	1.2929	0.74306
A_23_P43663	AK123871				1.00341	0.99181	-1.09388	0.87787	-1.09833	0.82857	2.22693	0.00413	-1.51608	0.43516	-1.18565	0.6317	-1.11267	0.70277	-1.05207	0.77734	-1.02677	0.89017	-1.54733	0.1893
HMOX1	NM_002133				1.10411	0.07103	1.01502	0.83557	1.17182	0.09976	2.16162	1.77e-31	1.51149	2.79e-09	-1.16833	0.07644	-1.03725	0.65871	-1.33743	3e-05	-1.00665	0.88105	1.15571	0.00269
MPP1	NM_002436				-1.05399	0.58297	1.07009	0.68366	1.40283	0.04437	2.05315	2.92e-11	1.35299	0.00634	-1.25423	6e-05	-1.17633	0.02583	-1.16449	0.31897	1.01773	0.85471	1.058	0.6621
NSBP1	NM_030763				-1.0166	0.95322	-1.11277	0.67169	-1.07079	0.86929	2.08716	0.01343	1.04578	0.69348	1.21445	0.13783	-1.01844	0.79365	-1.55962	0.01511	1.00344	0.98636	1.11564	0.60044
A_23_P210592					1.19682	0.79845	1.52663	0.44239	-1.59902	0.25453	2.81908	0.04963	1.01387	0.97086	-1.34565	0.59096	-1.20577	0.50607	-1.25748	0.12843	1.00634	0.96187	-1.10496	0.74606
GPX2	NM_002083				1.26905	0.07164	1.16816	0.35365	1.0029	0.98977	1.37719	0.18785	2.12154	3.1e-07	1.23617	0.44736	-1.04328	0.71003	1.00136	0.98954	1.02628	0.78638	-1.07017	0.6418
CEBPD	NM_005195				1.42896	0.00044	1.40945	0.0001	1.36151	0.01699	1.34551	0.0274	3.21125	1.02e-23	-1.01638	0.87752	-1.12533	0.05606	1.05437	0.63106	-1.06497	0.62028	1.09952	0.46328
MT1G	NM_005950				1.15742	0.01075	-1.03244	0.71551	-1.13913	0.23043	1.51415	0.00707	2.20385	4.26e-11	1.10188	0.25188	-1.05634	0.42394	1.02929	0.7334	-1.04902	0.61256	1.09062	0.37815
C6orf189	BC038997				1.11856	0.01708	1.02253	0.82673	-1.13579	0.29981	1.33505	0.00068	2.01908	7.64e-37	-1.09054	0.14339	1.07162	0.29019	1.09033	0.5392	1.05523	0.58462	1.14641	0.01376
CD68	NM_001251				1.08051	0.79037	1.18194	0.60715	-1.1968	0.76457	1.2107	0.67742	2.10276	0.00199	1.24102	0.30306	-1.13704	0.67712	-1.05599	0.66072	-1.20749	0.40624	-1.04614	0.89667
MT2A	NM_005953				1.22473	0.00664	1.07826	0.13788	-1.20365	0.03046	2.28478	8.45e-17	3.13333	3.85e-27	-1.00001	0.99995	-1.03707	0.691	-1.06603	0.33513	-1.00951	0.88467	1.11647	0.25222
MT2A	CR625648				1.25619	0.00038	1.08738	0.08606	-1.23975	0.01262	2.07158	1.05e-11	2.68953	1.14e-11	1.00358	0.96625	1.01985	0.81112	-1.05281	0.29184	-1.07882	0.39437	1.01425	0.83656
MT1E	NM_175617				1.06433	0.2078	-1.06831	0.54188	-1.01005	0.93617	2.15621	3.96e-06	2.68128	6.44e-12	1.13343	0.0003	-1.0795	0.20801	-1.0154	0.91199	1.02734	0.84865	-1.00454	0.97983
MT1M	NM_176870				1.01029	0.86591	-1.05567	0.44056	-1.05197	0.72226	2.57713	0.00616	2.31396	0.0002	1.07643	0.19344	-1.04236	0.58186	-1.05925	0.63473	-1.10727	0.57485	1.09252	0.83336
MT1H	NM_005951				1.07801	0.18263	-1.01508	0.84323	-1.08925	0.33295	2.226	4.54e-18	2.50368	7.48e-17	1.11432	0.07958	1.00699	0.90053	1.03988	0.72653	-1.02654	0.73056	1.02025	0.90694
MT1X	NM_005952				1.10878	0.0668	-1.01695	0.8329	-1.11947	0.2328	2.0078	7.55e-08	2.56932	5.87e-16	1.13078	0.06496	-1.0434	0.43017	1.0046	0.94764	1.03516	0.57184	1.00346	0.96431
LTB4DH	NM_012212				1.01646	0.81931	-1.08361	0.27348	-1.28686	0.02479	1.27203	2e-05	2.15386	0	1.29602	6.36e-07	1.09794	0.13994	1.14504	0.0073	1.05924	0.48888	1.06727	0.24013
RPP25	NM_017793				1.0297	0.90888	-1.07189	0.74459	1.11046	0.60982	1.47055	0.0081	2.34787	8.21e-09	1.51807	0.16767	1.13127	0.13222	1.25067	0.14771	-1.02208	0.89886	1.25648	0.15118
SOD2	NM_000636				-1.11844	0.06419	-1.02178	0.77289	-1.11734	0.07698	1.47007	9e-05	2.62724	4.9e-20	1.0692	0.40488	1.14484	0.00544	1.20236	0.02425	1.09224	0.15648	1.01879	0.79999
CEP55	NM_018131				1.07349	0.42829	1.27104	0.0538	1.04803	0.73445	1.1646	0.18395	2.2618	3.53e-17	1.08627	0.27722	1.08002	0.20413	1.20605	0.02698	1.09614	0.12344	-1.01543	0.94482
B2M	NM_004048				1.05062	0.51448	1.01339	0.83662	1.17668	0.00694	1.26696	0.00444	2.0124	1.93e-16	1.08006	0.30069	1.14202	0.14727	1.14287	0.00342	1.14111	0.03545	1.116	0.17177
HIST2H2AA3	NM_003516				1.15572	0.31374	-1.1578	0.04031	1.21455	0.05009	1.27668	0.01912	2.00984	2.35e-09	-1.03791	0.75651	-1.02807	0.65323	1.00177	0.97657	1.15251	0.11527	-1.16622	0.2085
FUT3	NM_000149				1.26909	0.87162	-1.04135	0.9603	1.10188	0.86905	1.12833	0.82764	2.54219	0.00736	1.06975	0.91622	-1.02898	0.93566	-1.25362	0.48764	1.34676	0.36604	-1.30851	0.3705
LRP8	NM_033300				1.38175	0.00232	1.71082	0.0025	1.10723	0.48345	1.03546	0.70421	2.08832	8.76e-08	1.38608	2.19e-09	1.08992	0.16311	1.41527	0.02253	1.17636	0.11235	1.14579	0.52371
HSD3B1	NM_000862				1.23252	0.748	1.09132	0.83297	-1.46391	0.71024	-1.57772	0.74222	2.95037	0.02311	-1.28531	0.69678	1.10977	0.65911	-1.24715	0.82932	1.05569	0.93682	1.60085	0.75628
IFIT1	NM_001548				-1.23116	0.49475	-1.5257	0.13311	-1.38717	0.42641	-1.43948	0.09459	2.40458	1.94e-06	-1.18466	0.68491	1.01121	0.9685	1.12425	0.51147	-1.01997	0.89422	-1.13973	0.74087
IFI30	NM_006332				1.10688	0.24183	-1.11936	0.04761	-1.57944	5.76e-18	1.06941	0.42748	2.40071	3.32e-43	1.03816	0.66298	-1.03659	0.6697	1.03111	0.52573	1.03734	0.5425	-1.02432	0.67721
C2orf7	NM_032319				1.11976	0.45643	-1.11286	0.55222	-2.05613	0.00252	-1.18352	0.22753	1.3402	0.01597	1.03197	0.752	-1.04862	0.63435	-1.04389	0.64907	-1.00141	0.98539	1.04427	0.59968
MED18	NM_017638				1.04554	0.92022	-1.71113	0.1935	-1.17601	0.74323	1.3723	0.49999	2.75927	0.0095	1.07499	0.84435	-2.20893	0.00809	1.89549	0.07947	-1.08989	0.80488	-2.36094	0.44941
HTRA3	NM_053044				1.06237	0.64442	1.0389	0.62104	-1.17601	0.16236	1.54645	0.05599	2.04312	1e-05	-1.33074	0.00071	-1.10952	0.18826	-1.25934	0.0119	-1.32497	0.01826	-1.20011	0.71935
FIBCD1	NM_032843				2.28426	0.02836	1.19632	0.63047	-1.21726	0.67454	-1.12905	0.79001	1.06122	0.87157	1.29155	0.33838	-1.02261	0.88032	1.27406	0.07555	1.27334	0.39525	-1.01759	0.98102
C15orf5	BC069765				2.36587	9.1e-06	1.83855	0.02177	-1.37457	0.57443	-1.68183	0.0544	-1.15497	0.57839	1.04103	0.82949	1.14068	0.39052	1.13832	0.23321	1.34106	0.01829	-1.02007	0.90172
IGFALS	NM_004970				-1.22698	0.76464	1.69961	0.36416	-1.64511	0.37509	-1.5079	0.51218	-1.25392	0.56336	1.54035	0.26052	1.02846	0.87051	1.00281	0.99559	2.29022	4e-05	-1.08764	0.88914
RAB25	NM_020387				-1.0615	0.96414	1.90689	0.5489	-4.10248	0.18987	-1.30092	0.8448	-1.0192	0.98545	1.42929	0.80296	-1.3204	0.80422	-1.90951	0.44968	3.55996	0.00464	-1.37044	0.69899
SIN3B	AB014600				1.32945	0.83961	1.51743	0.83516	-1.29993	0.84688	-1.1352	0.93635	-1.29025	0.75488	1.55127	0.72672	1.17149	0.78258	1.04902	0.93988	2.70911	0.04519	-1.61482	0.36291
INDOL1	NM_194294				1.4076	0.62962	-1.04679	0.87647	-1.4276	0.86924	1.1343	0.82142	-1.08762	0.90949	1.20804	0.85941	1.28774	0.6007	-1.31104	0.67738	3.11106	0.01618	-1.12633	0.88268
HNF4A	NM_178850				1.04814	0.96212	-2.29648	0.6006	-1.35641	0.69257	-1.89058	0.42803	-1.08376	0.84613	1.71124	0.20529	1.88602	0.31998	1.00258	0.99215	2.16221	0.01572	1.06285	0.86974
AMIGO1	NM_020703				1.24201	0.77221	-1.2745	0.5572	-1.03487	0.94894	-1.117	0.79991	-1.01873	0.96781	1.11949	0.87607	-1.23012	0.62965	1.49072	0.53779	2.00782	0.04313	-1.74425	0.36189
NPSA	AF527974				1.02279	0.98715	-2.44193	0.66348	1.3957	0.81998	-3.6492	0.65415	-1.92381	0.49964	-1.27265	0.83534	1.15531	0.81616	1.30906	0.68573	2.22189	0.0437	-1.11721	0.86423
PLXND1	NM_015103				-3.54345	0.33259	1.94484	0.65677	-5.01393	0.22583	2.17852	0.3398	-1.17445	0.88012	1.70849	0.84368	-1.28531	0.83235	-1.49307	0.71142	3.26976	0.01183	1.27662	0.78271
USP43	AK055188				-1.57152	0.66277	-1.20729	0.87127	-2.35966	0.34418	1.16989	0.85515	-1.04583	0.95467	1.81197	0.53008	1.05844	0.85101	1.08079	0.90595	2.13054	0.03962	1.44546	0.65398
S100A8	NM_002964				-3.05291	0.35983	2.29104	0.38365	-4.36049	0.20216	1.72431	0.61444	1.4845	0.70577	2.17048	0.79334	-1.42818	0.70314	1.75128	0.51658	3.05495	0.03169	-1.48538	0.64366
AGBL4	NM_032785				-1.65025	0.50689	1.54794	0.47902	-1.06759	0.92949	-1.31038	0.63867	1.16265	0.80875	1.27231	0.65263	-1.26112	0.80238	2.17961	0.00304	1.90634	0.00203	-1.0438	0.94987
SYCE1	NM_201564				2.08116	0.6449	1.1631	0.84163	1.01674	0.98974	-1.05471	0.92863	-1.00749	0.99704	1.59	0.6811	-1.10738	0.92821	1.67946	0.35479	2.66104	0.03682	1.76355	0.55668
A_23_P122364					1.26218	0.80213	-1.27651	0.8824	-1.1355	0.87495	1.56609	0.22339	-1.11169	0.92509	1.73213	0.6171	1.02581	0.9782	3.06835	0.04174	2.10253	0.18053	1.10701	0.88759
CD151	NM_004357				-1.10586	0.82257	1.16559	0.67001	1.10644	0.77903	1.01517	0.96758	-1.29886	0.5059	2.24622	1.71e-11	-1.04895	0.83272	-1.09086	0.77178	1.46414	0.23483	1.47116	0.2865
MAGEA3	NM_005362				1.12116	0.80471	1.71827	0.2213	-1.57998	0.47542	-1.62917	0.37856	1.06535	0.88775	2.09197	7.48e-09	-1.27864	0.16815	1.15579	0.71051	1.90256	0.00557	1.21213	0.31461
SERPINF2	NM_000934				1.01303	0.96731	-1.22474	0.38462	-2.99061	0.00036	-2.79939	0.00258	-1.48702	0.28299	1.81325	1.66e-08	-1.29669	0.23478	-1.0682	0.77665	-1.22882	0.49612	-1.08069	0.80639
HFE	NM_139004				-1.9908	0.79029	-1.74429	0.74062	-3.60221	0.61345	1.14249	0.9785	2.24608	0.55137	-1.67481	0.72711	1.1499	0.93244	4.44907	0.03738	1.02586	0.97668	1	1
SLC25A21	NM_030631				-1.27781	0.80461	-1.07804	0.88515	-1.17955	0.89482	-1.08778	0.87672	1.13558	0.82659	1.10417	0.88039	1.07765	0.88159	2.25743	0.00189	1.42227	0.50681	1.00504	0.99461
LGI2	NM_018176				-1.07823	0.57317	-1.13696	0.2752	-1.27443	0.06279	1.11984	0.61086	2.12498	0.00794	1.17239	0.24598	1.11704	0.0953	1.3597	1.64e-08	1.33233	0.06438	1.18246	0.80384
MTMR3	NM_153051				1.1992	0.71712	1.08696	0.90685	1.01792	0.96772	-1.27867	0.71515	1.16819	0.8065	1.64126	0.65128	1.25249	0.31856	2.35314	0.00196	1.12981	0.81071	1.12583	0.72453
PDIK1L	NM_152835				-1.00484	0.99505	-1.41833	0.68404	-1.09864	0.94037	-1.46792	0.64433	1.0107	0.98446	1.11059	0.9191	1.37029	0.23754	2.02309	0.02799	-1.01651	0.96885	1.32491	0.80115
CABP1	NM_031205				-2.67323	0.24207	-1.25116	0.78114	-1.25337	0.79983	1.30292	0.62307	1.11133	0.92961	1.0987	0.92507	1.00177	0.99741	3.01828	0.02408	1.22078	0.80579	1.62715	0.72226
ANKRD22	NM_144590				-3.09111	0.4889	1.33571	0.92331	-1.09017	0.93054	-1.35784	0.83188	-1.44315	0.76859	1.54724	0.73873	-1.10499	0.87568	3.80728	0.03417	-1.01721	0.99306	-1.11883	0.92059
C1orf21	NM_030806				-1.12356	0.93959	-1.28169	0.6683	-2.40319	0.12274	-2.00251	0.00867	-1.582	0.1047	1.40007	0.57163	1.2112	0.37121	1.42005	0.00086	1.2137	0.09878	1.13591	0.81635
GLRA1	NM_000171				2.83275	0.51353	1.8481	0.51291	2.21551	0.33176	-4.06469	0.02278	1.36224	0.77146	-1.09071	0.94496	1.06286	0.86196	1.72048	0.07557	1.09255	0.91155	1.11042	0.90949
KRT86	NM_002284				1.19545	0.62914	1.55945	0.30847	1.0059	0.99173	-3.26237	0.00343	-1.03061	0.94736	-1.2266	0.60609	-1.17407	0.63629	1.31474	0.27947	1.08958	0.81784	1.09883	0.93245
TEKT5	NM_144674				1.18076	0.9198	2.2983	0.57703	-1.29579	0.84734	-10.5752	0.0235	-1.06475	0.96025	1	1	-1.07063	0.9423	2.43201	0.16464	1	1	1.2147	0.80885
DOK5	NM_018431				-1.36159	0.58016	1.25409	0.59583	1.4641	0.14779	-2.79112	0.03253	1.07779	0.83181	-2.41497	0.66882	-1.07652	0.53933	1.01817	0.94164	-1.1829	0.58871	1.44696	0.78538
HERPUD2	NM_022373				1.52363	0.40368	1.39039	0.46067	-1.0764	0.90233	-2.58128	0.00442	-1.08599	0.68046	-1.25031	0.55095	-1.23437	0.41952	1.04177	0.87037	-1.08679	0.76131	1.29616	0.20343
NKAIN2	NM_001040214				1.24404	0.74736	1.53414	0.52681	-1.13687	0.87608	-4.00643	0.04512	2.30236	0.63515	-3.68558	0.61373	1.03812	0.9219	-1.68044	0.66266	1.02356	0.98249	1.38858	0.82491
CD160	NM_007053				2.05776	0.43037	2.23079	0.43681	-1.26301	0.84791	-3.91659	0.01865	1.13544	0.90669	1.08788	0.95678	-1.05227	0.9123	1.13796	0.88311	-1.14312	0.88277	1.26863	0.89698
FMNL3	NM_175736				3.48903	0.37228	1.7184	0.72194	1	1	-4.65235	0.02073	1	1	1	1	1.10763	0.91603	1	1	1	1	1	1
A_23_P254121					3.49064	0.40088	2.01025	0.73027	-1.20111	0.92878	-11.9524	0.01711	1	1	-1.42879	0.82834	1	1	-1.00496	0.99424	1	1	1	1
WDR17	NM_170710				2.40434	0.48161	1.73702	0.57471	-1.33695	0.87134	-4.76068	0.03783	1.05684	0.96318	-1.50555	0.81714	-1.03742	0.97095	-1.35045	0.72645	1	1	1	1
EXDL1	NM_152596				1.51668	0.40801	1.1531	0.57061	-1.52922	0.50319	-3.21839	0.03108	-2.71927	0.65714	1	1	-1.01558	0.9433	1.0022	0.99267	-1.54222	0.62778	-1.09058	0.94096
NUDT11	NM_018159				1	1	1.11229	0.94674	-3.71862	0.51666	-3.88146	0.00909	1	1	1	1	1.1954	0.82024	1	1	1.04649	0.94534	-1.19407	0.83753
TSPYL6	NM_001003937				1.78835	0.7209	1.12541	0.93304	-1.13805	0.91992	-6.9166	0.0203	-1.77762	0.51598	1	1	1.12024	0.88589	-1.41876	0.65411	-1.18201	0.87529	-1.08432	0.9128
ASGR1	NM_001671				1.12718	0.18801	1.01607	0.86868	-1.80446	0.00013	-2.32732	0	-1.41861	5.48e-06	-1.0559	0.40072	1.1145	0.1407	-1.07937	0.5649	-1.1242	0.00291	-1.10442	0.09014
A_23_P161835					2.63742	0.22583	1.3536	0.81763	-3.60846	0.32774	-5.16128	0.03083	1.43141	0.80338	-1.00815	0.99737	-1.50906	0.78187	-1.15555	0.84992	1.14949	0.87012	1.23512	0.87321
CRIP1	NM_001311				1.34963	0.17931	1.23595	0.33298	-2.67542	0.01304	-2.91378	0.0001	1.11078	0.74902	-1.00506	0.97992	1.01288	0.90775	1.10139	0.624	1.05802	0.64278	-1.0641	0.69276
CACNA1D	NM_000720				2.0195	0.66631	1.58405	0.77128	-1.93685	0.56396	-4.16564	0.02004	-1.0138	0.98314	1.58765	0.62133	-1.23704	0.66583	-1.37372	0.54705	1.7888	0.55876	-1.5165	0.54815
GZMK	NM_002104				1.63884	0.42594	1.11027	0.78325	-1.1211	0.83578	-4.00707	0.04548	-5.45073	0.49672	-1.33893	0.90319	-1.01398	0.94745	-1.2595	0.34908	-1.162	0.78349	4.5203	0.45142
HAO1	NM_017545				1.45593	0.26665	1.28205	0.46429	-1.11168	0.80242	-2.45388	0.02751	-1.17204	0.57683	-1.21666	0.92536	-1.03068	0.8557	-1.40102	0.26138	-1.06702	0.76637	1.26797	0.69381
PRO1051	AF116619				1.4469	5.87e-08	1.08959	0.42127	-1.30211	0.00046	-2.03861	2.18e-13	-1.46323	4e-05	-1.20933	0.09739	-1.09978	0.31863	-1.30064	0.02744	-1.05276	0.3861	-1.2854	0.28883
A_23_P83990					1.28036	0.14983	1.17789	0.40722	-1.35528	0.17917	-2.02307	6e-05	-1.29463	0.01827	-1.00832	0.95006	-1.02461	0.88834	-1.1637	0.23517	1.00837	0.9407	-1.10821	0.48811
ST8SIA5	NM_013305				3.52002	0.15819	2.98578	0.18329	3.79566	0.15036	-5.36607	0.00263	-1.00466	0.99799	-1.10752	0.91964	-2.32967	0.41347	-1.93107	0.35469	1.97056	0.34665	1.61929	0.56694
GNG8	NM_033258				2.17515	0.23304	1.64892	0.46019	1.32726	0.69695	-4.45736	0.00432	-1.08389	0.87263	1.20674	0.79612	-1.1595	0.70656	-1.30215	0.60141	1.34757	0.53322	-1.00808	0.9916
KLHL22	NM_032775				1.57612	0.49565	-1.19686	0.68653	1.19314	0.7699	-3.02466	0.01011	-1.26605	0.54007	1.38569	0.47983	-1.05162	0.88002	-1.06801	0.73787	1.21977	0.70521	1.16798	0.63882
FLJ23556	AK027209				1.88656	1.09e-16	1.09642	0.5683	-1.41261	0.03949	-2.52244	5.8e-08	-1.17901	0.12322	-1.10561	0.46449	-1.08756	0.37598	-1.46371	0.01445	1.16684	0.13193	-1.04267	0.72512
UHRF1	NM_013282	Yes	Yes		1.1815	0.24935	1.22178	0.30926	-2.56687	0.00018	-1.73621	3.55e-14	1.48741	0.00361	-1.22298	0.07998	1.04682	0.57224	-1.07351	0.75595	-1.05382	0.53457	1.04937	0.74972
RRM2	NM_001034				1.05672	0.37222	-1.01434	0.91338	-2.4586	1.15e-07	-2.05259	1.5e-34	1.86724	9.48e-20	-1.05364	0.16259	1.13467	0.00027	-1.13876	0.46486	1.04538	0.62301	-1.10161	0.01837
LEAP2	NM_052971				1.07082	0.44774	-1.06813	0.58504	-1.46997	0.02256	-2.09679	1.6e-07	-1.87912	9.2e-08	-1.27033	0.03676	-1.10949	0.0606	-1.13657	0.03092	-1.02597	0.77469	1.08307	0.41483
TM4SF4	NM_004617				1.08479	0.12159	-1.02025	0.82907	-1.97224	4.04e-13	-2.98056	9.23e-43	-2.91909	4.78e-30	-1.15998	0.07119	-1.19609	0.03298	-1.2018	0.02672	-1.17783	0.03093	-1.11195	0.0374
CTSF	NM_003793				1.04792	0.3015	-1.15408	0.0242	-1.66893	3.82e-10	-2.16023	0	-2.49868	0	-1.0765	0.04054	-1.17136	0.05692	-1.14465	0.09663	-1.12032	0.05206	-1.14723	0.00976
TFF2	NM_005423				1.06198	0.21263	-1.23655	0.02349	-2.22108	6.27e-19	-2.86242	0	-2.69491	3.95e-42	-1.11615	0.08082	-1.26663	1.25e-06	-1.18329	0.05518	-1.07406	0.25773	1.02666	0.68047
SEC31B	NM_015490				-1.07372	0.72568	-1.04963	0.64791	-1.54308	2e-05	-2.1473	1.23e-17	-2.00476	1.94e-10	-1.32628	0.00478	-1.17612	0.19491	-1.12041	0.01743	-1.01309	0.80139	-1.06207	0.56997
GSN	NM_198252	Yes			-1.0465	0.32152	1.00169	0.98647	-2.21819	2.04e-16	-3.11102	0	-2.31193	0	-1.5376	2.23e-20	-1.23813	2.18e-06	-1.50952	0.00217	-1.43581	5.93e-06	-1.46113	4.7e-15
ITIH2	NM_002216				-1.20488	0.00152	-1.30115	0.04303	-1.87239	8.92e-07	-2.2824	1.15e-36	-2.14722	1.81e-25	-1.18336	0.00081	-1.10904	0.21885	-1.08967	0.43336	-1.27257	0.00024	-1.13127	0.01092
FBLN1	NM_006486				1.14915	0.16281	1.37191	0.01635	-1.75368	0.00149	-2.48388	1.02e-35	-1.67611	4.34e-21	-1.278	7e-05	-1.03646	0.70193	-1.11554	0.65031	-1.24549	0.04473	-1.10306	0.1145
FTCD	NM_206965				1.31044	0.08875	-1.33525	0.10295	-2.85021	1e-05	-2.73372	9.04e-12	-1.62782	6.96e-07	-1.04382	0.7389	-1.0851	0.45374	-1.17593	0.00787	-1.12251	0.13509	-1.34504	0.01088
OVOS2	BC039117				1.05027	0.73629	-1.22647	0.08557	-2.08518	0.00506	-2.4281	2.6e-10	-1.45531	8e-05	-1.0517	0.72719	-1.09898	0.28645	-1.12213	0.16672	1.00732	0.88554	-1.28698	0.00889
ALDH6A1	NM_005589				-1.08263	0.50152	-1.45603	0.0006	-2.04509	2.51e-06	-2.07956	5.91e-15	-1.29702	0.00149	-1.14072	0.18702	-1.05757	0.40725	-1.05307	0.27423	-1.05626	0.53088	-1.11958	0.06142
REEP6	NM_138393				1.01159	0.79675	-1.24396	0.00013	-2.49294	4.93e-17	-2.07527	6.98e-35	-1.39958	1.25e-08	-1.0751	0.12891	-1.14735	0.10519	-1.10558	0.23011	-1.04926	0.39176	-1.03207	0.39061
F12	NM_000505				1.05159	0.28426	-1.19701	9e-05	-2.08583	0	-2.61879	0	-2.07494	1.17e-25	-1.21986	0.00012	-1.34883	0.00012	-1.22898	0.01969	-1.12553	0.10187	-1.15506	0.02458
SLC2A4RG	NM_020062				1.07279	0.23173	-1.15437	0.06481	-2.05945	6e-12	-1.97584	1.9e-30	-1.32948	3.8e-07	-1.09944	0.05034	-1.11607	0.07831	-1.22962	0.00186	-1.09632	0.32827	-1.08386	0.07811
APOA1	NM_000039				-1.0915	0.03621	-1.10761	0.06061	-2.59423	4.45e-31	-2.99068	0	-2.4393	3.73e-24	-1.17125	0.00055	-1.21864	0.05575	-1.16848	0.06164	-1.17175	5.52e-06	-1.10249	0.03882
KNG1	NM_000893				-1.03112	0.60707	-1.24409	0.02351	-3.54569	5.11e-18	-3.60517	0	-1.94177	3.12e-13	-1.16799	0.00396	-1.02903	0.63451	-1.1199	0.39185	-1.09344	0.27635	-1.02292	0.80087
GC	NM_000583				-1.05011	0.23725	-1.42602	2e-05	-1.81256	3.89e-08	-2.49804	4.1e-29	-1.96784	1.72e-14	-1.04675	0.33512	-1.08601	0.11138	-1.01161	0.91389	1.03831	0.43171	1.03487	0.67529
FLJ11783	NM_024891				1.05955	0.56068	1.02448	0.79655	-1.68048	1e-05	-2.0893	6.68e-13	-1.37242	0.00019	-1.20031	0.07675	-1.10696	0.30157	-1.46239	0.00102	-1.1709	0.00933	-1.1254	0.14934
ARG1	NM_000045				1.01887	0.83278	-1.31865	0.00898	-3.2364	7.45e-29	-2.81531	4.8e-26	-2.07294	5.41e-12	-1.20642	0.03186	1.15544	0.03289	1.10023	0.2083	-1.04141	0.49579	1.20195	0.02655
AADAC	NM_001086				1.04726	0.66251	-1.08018	0.54761	-3.75623	4.19e-15	-2.77644	7.27e-20	-1.99221	1.57e-13	-1.07125	0.35109	1.09685	0.57369	1.09374	0.31441	-1.03502	0.50989	1.15559	0.06838
RAD51AP1	NM_006479				-1.09454	0.64974	1.04884	0.6941	-2.46635	1e-05	-1.82865	6.43e-06	-1.37045	0.01781	-1.13625	0.3318	1.2192	0.16003	1.08668	0.52953	-1.06392	0.21679	1.017	0.89757
TFPI	NM_006287				-1.07221	0.13418	-1.0099	0.90541	-1.4805	2.79e-07	-2.018	6.99e-11	-1.87157	3.42e-10	1.11568	0.02841	1.03552	0.53433	1.07535	0.1329	-1.02607	0.65836	-1.05678	0.43905
ACCN2	NM_020039				1.02731	0.85361	1.1135	0.58143	-2.53775	1.33e-08	-2.22474	8.64e-17	-1.61458	1.18e-06	1.14985	0.1879	1.03145	0.70209	1.00232	0.98129	-1.02689	0.73287	-1.11171	0.33319
SLC13A5	NM_177550				1.11835	0.28938	-1.03969	0.66693	-1.8999	2.51e-09	-2.16346	2.53e-27	-1.61932	4.21e-12	1.00155	0.97645	1.00626	0.94199	-1.07604	0.433	-1.01579	0.78726	-1.06254	0.36541
APOH	NM_000042				1.04071	0.51126	-1.26279	0.00131	-2.29754	1.15e-42	-2.31083	1.72e-32	-1.96623	4.8e-32	-1.17787	0.00267	-1.07029	0.24175	-1.12669	0.07878	-1.0574	0.42593	1.04837	0.57758
APOC3	NM_000040				1.11425	0.13702	-1.16493	0.09766	-2.10184	4.96e-21	-2.37754	1.12e-16	-1.81658	1.95e-09	-1.13482	0.07676	-1.20984	0.01062	-1.02731	0.68212	1.00774	0.91101	1.13093	0.14795
ATAD4	NM_024320				1.11434	0.30393	-1.23856	0.07821	-2.3265	3.19e-06	-1.61982	0.00399	-1.35925	0.00059	-1.15542	0.22927	-1.15529	0.17081	-1.02772	0.70029	1.00984	0.88863	1.0887	0.35128
PSMAL	NM_153696				1.06976	0.47369	-1.07921	0.54822	-2.00536	5.71e-07	-1.873	1.63e-08	-1.39472	1e-05	-1.24917	0.00932	-1.06129	0.60623	-1.08565	0.4649	-1.13531	0.11897	-1.0599	0.61423
ROR1	NM_005012			Yes	-1.01763	0.82265	-1.09872	0.39511	-2.27577	2.47e-08	-1.91815	7.85e-06	-1.74662	2.54e-07	-1.11337	0.16923	-1.13775	0.18119	-1.19863	0.11055	-1.15675	0.0918	-1.10661	0.33563
SERPINC1	NM_000488			Yes	1.06852	0.26222	-1.28849	0.00012	-2.51277	3.56e-22	-3.63439	2.59e-30	-2.91704	9.36e-30	-1.04275	0.40539	-1.14905	0.10617	1.27198	0.00962	1.1794	0.00381	1.07581	0.10411
CA5A	NM_001739				-1.11765	0.78956	-1.33012	0.21608	-2.42199	5.87e-06	-2.08424	3.14e-06	-1.70345	1.59e-07	1.10702	0.72911	-1.21405	0.10219	1.07772	0.35478	1.04935	0.41467	1.13481	0.03608
PIGZ	NM_025163				1.02789	0.64593	-1.10069	0.07057	-2.17616	7.8e-39	-2.50836	5.4e-22	-2.77457	0	-1.03223	0.70154	-1.03306	0.56361	-1.01223	0.79911	-1.12646	0.14598	-1.10615	0.05257
HSD17B2	NM_002153				1.01443	0.78672	-1.28594	0.0099	-3.80326	7.58e-33	-3.84164	3.68e-21	-3.11162	1.01e-37	1.12496	0.02753	1.03975	0.62678	-1.01758	0.87362	-1.05606	0.59242	1.1172	0.09011
PDGFRA	NM_006206		Yes	Yes	1.02414	0.88554	-1.05879	0.74004	-2.43783	2.08e-07	-2.18259	1.08e-06	-2.10927	1.82e-15	1.00437	0.98159	1.00377	0.96285	1.27068	2e-05	1.07365	0.23965	1.00894	0.91637
SLC6A4	NM_001045				1.05828	0.75305	-1.09467	0.64165	-1.78333	0.00167	-2.3958	2.43e-07	-1.60967	3.46e-06	-1.0004	0.9978	-1.00983	0.93295	1.19039	0.00119	1.09988	0.26865	1.02769	0.71554
TSPAN8	NM_004616				-1.01561	0.78099	-1.08499	0.17664	-1.74073	7.24e-11	-2.07987	4.47e-39	-1.52382	2.54e-19	1.21251	0.00115	1.10089	0.26338	1.30954	0.00015	1.34915	1.11e-08	1.20231	0.02566
ACSM2B	NM_182617				-1.03674	0.7007	-1.03249	0.8086	-1.51595	0.00011	-2.41396	7.9e-39	-1.54603	2.39e-07	1.01219	0.873	1.08611	0.44597	1.18054	0.00382	1.15976	0.01499	-1.02581	0.62117
PLG	NM_000301				-1.02349	0.87447	-1.02691	0.81792	-1.92636	4.75e-12	-3.31169	0	-3.34495	3.96e-27	-1.28084	0.10022	-1.04333	0.64755	1.08669	0.33363	1.02245	0.75411	1.11517	0.23397
RBP2	NM_004164				-1.21326	0.25891	-1.02695	0.87858	-2.91373	0.00035	-3.46264	7.87e-23	-1.91165	1.37e-14	-1.19828	0.18433	1.13905	0.17673	1.27315	0.00022	1.04353	0.55288	1.05216	0.66304
C1orf115	NM_024709				1.09687	0.05385	1.05301	0.75678	-2.12545	0.00011	-1.91455	3.93e-12	-1.26202	0.00017	-1.31918	1.85e-08	1.03758	0.44157	-1.22943	0.29323	-1.18238	0.16319	-1.01419	0.85124
PROCA1	NM_152465				1.05611	0.53947	-1.05725	0.51883	-1.62009	0.00108	-2.14493	7.25e-21	-1.38823	1.8e-07	1.00753	0.94961	-1.03387	0.61251	-1.06021	0.23603	-1.02891	0.76126	-1.4919	1.66e-12
MYCN	NM_005378				1.02198	0.81389	-1.00811	0.94845	-1.4989	0.04398	-2.0879	0.00046	-1.48771	0.00293	1.01876	0.87315	1.0704	0.36001	-1.06515	0.46658	-1.17879	0.13452	-1.18706	0.01533
ANGPTL3	NM_014495				-1.17841	0.037	-1.47824	3e-05	-1.69055	0.04149	-1.72747	0.00086	-2.23876	1.77e-07	-1.00802	0.93635	-1.10086	0.34152	1.08183	0.38361	1.07098	0.33918	1.05437	0.75403
FABP1	NM_001443				1.0122	0.90446	-1.08358	0.35843	-1.84529	4.53e-33	-2.28256	3.54e-19	-1.46453	0.00275	-1.39394	0.00074	1.01141	0.86744	-1.00047	0.99496	1.0044	0.96113	1.00159	0.98869
MGST3	NM_004528				1.07917	0.35593	-1.01037	0.88074	-2.40152	2.05e-33	-2.10757	4.78e-18	-1.30892	2.68e-07	-1.13636	0.00624	-1.11249	0.15707	-1.00294	0.96579	1.06828	0.19066	-1.02215	0.79473
DGAT1	NM_012079				-1.06139	0.45641	-1.36803	0.00079	-2.54108	0	-2.33048	7.9e-18	-1.63781	1.02e-13	-1.1777	0.01012	-1.12483	0.02133	-1.04697	0.55132	-1.0174	0.73647	-1.04871	0.44283
TARDBP	NM_007375				-1.0106	0.93795	-1.14867	0.17217	-2.06502	5.91e-26	-1.71185	4.12e-09	-1.28336	0.04557	-1.00022	0.99835	1.00069	0.9938	-1.06747	0.42895	-1.08653	0.30596	1.0479	0.7773
C1orf179	NM_176782				1.1328	0.041	-1.37889	4.25e-10	-2.58792	0	-1.99803	3.29e-35	-1.13482	0.01215	-1.23817	4e-05	-1.16281	0.05439	-1.08278	0.25104	1.03325	0.34556	-1.17185	0.05685
C1orf179	NM_176782				1.22626	0.00141	-1.25855	0.00624	-3.00594	0	-2.12901	9.17e-38	-1.14643	0.01367	-1.25294	0.00014	-1.22967	0.01869	-1.11813	0.03353	-1.0262	0.69887	-1.18442	0.00113
AGXT2	NM_031900				1.00214	0.9933	-1.23955	0.13521	-2.59893	9.66e-14	-2.37834	7.62e-09	-1.21689	0.15633	-1.27969	0.03662	-1.10647	0.51774	-1.01891	0.85088	1.01642	0.85461	-1.19011	0.01382
ERP27	NM_152321				-1.10828	0.28235	-1.18887	0.00342	-2.10194	2.25e-17	-1.8806	1.25e-14	-1.09763	0.22826	-1.26316	0.00889	-1.13387	0.16147	-1.10106	0.24012	-1.03801	0.69208	1.05461	0.53275
H2AFX	NM_002105		Yes		-1.07374	0.15415	-1.16713	0.24066	-2.13632	3.84e-07	-1.65772	1.38e-06	-1.0916	0.28839	-1.04583	0.59471	-1.07611	0.51954	-1.09864	0.50556	-1.10675	0.18449	1.01623	0.84503
UNG	NM_003362	Yes			-1.0468	0.42835	-1.1574	0.12615	-2.11603	1.41e-10	-1.8583	2.76e-13	1.04241	0.4047	-1.09837	0.05023	-1.00157	0.98625	-1.15603	0.19527	-1.10421	0.19656	-1.08246	0.02595
TBL3	NM_006453				-1.00651	0.91776	-1.22056	0.03117	-1.85613	2.15e-20	-2.23852	4.86e-33	-1.08035	0.16436	-1.1923	0.00034	-1.09261	0.29541	-1.09411	0.09573	-1.16457	0.01316	-1.19046	0.14357
CDCA7	NM_031942				-1.15237	0.1267	-1.39009	8e-05	-2.18754	1.15e-12	-1.9321	6.33e-11	-1.098	0.27191	1.03324	0.64384	-1.03727	0.54476	1.07687	0.46774	1.05651	0.51751	-1.03187	0.6505
IGSF1	NM_001555				-1.22417	0.27186	-1.37856	0.00162	-2.28325	2.58e-18	-2.33138	7.43e-17	-1.71458	2e-05	1.16245	0.23015	-1.16998	0.08497	1.01033	0.89267	1.03265	0.73396	-1.13961	0.25484
MOSC1	NM_022746				-1.02321	0.59962	-1.24091	0.06989	-2.83689	2.53e-15	-2.03136	6.32e-17	-1.15417	0.00547	1.04317	0.44627	1.09132	0.30941	1.08482	0.56669	1.032	0.65415	-1.0243	0.64758
SLC27A2	NM_003645				1.05953	0.52876	-1.47472	6e-05	-3.74923	1.9e-39	-2.63133	1.7e-31	-1.32726	0.0001	1.03512	0.7148	1.08461	0.34259	-1.01498	0.81377	-1.01188	0.91667	-1.05075	0.33337
PXMP2	NM_018663				-1.02843	0.60728	-1.31617	0.00155	-2.09253	2.25e-30	-1.68491	3.61e-27	-1.2545	0.00049	-1.02395	0.61702	-1.03779	0.53329	-1.06775	0.45594	1.01666	0.7251	1.07791	0.099
TOP2A	NM_001067				-1.14207	0.13268	-1.07334	0.40867	-1.81448	6.14e-19	-2.13602	1.59e-15	-1.11584	0.10886	-1.09398	0.47142	1.10531	0.2373	1.13035	0.26983	-1.00969	0.85268	-1.02402	0.88411
GNPAT	NM_014236				-1.0764	0.35089	-1.33821	0.01647	-1.7578	1e-05	-2.07872	3.42e-11	-1.16796	0.07046	-1.03184	0.77512	1.07726	0.66081	1.07003	0.54893	1.06496	0.53947	-1.03221	0.77934
VSNL1	NM_003385				-1.05489	0.33376	-1.24356	0.00517	-2.5945	1.06e-15	-2.26573	3.08e-31	-1.43757	3e-05	1.00146	0.97267	1.09759	0.18773	1.08796	0.45505	1.00842	0.90766	1.0393	0.64231
MAP2K6	NM_002758	Yes	Yes	Yes	1.02011	0.85929	-1.32374	0.10913	-2.24715	7.33e-06	-1.7227	4e-05	-1.20523	0.03916	1.03828	0.65608	1.08271	0.47778	1.14292	0.18241	1.04415	0.63787	1.18712	0.49026
ALDH7A1	NM_001182				1.03169	0.52031	-1.15323	0.12911	-2.00155	2.62e-10	-1.75962	1.05e-09	1.00432	0.94813	-1.07077	0.24201	1.05777	0.50065	1.00374	0.97419	1.02795	0.71573	-1.03628	0.44179
CAT	NM_001752	Yes			1.07279	0.45056	-1.09345	0.1755	-2.21487	7.82e-24	-1.96697	6.63e-27	-1.02149	0.83472	-1.09471	0.4102	1.04073	0.65695	-1.13433	0.18371	-1.03363	0.48492	-1.04892	0.64638
GATM	NM_001482				1.03669	0.71673	-1.19205	0.04451	-2.95193	3.26e-39	-2.16558	0	1.1453	0.13846	-1.06641	0.42274	1.05062	0.30986	1.1044	0.12759	1.00201	0.96524	1.1246	0.1625
ANLN	NM_018685				1.03971	0.65899	-1.02346	0.7818	-1.83785	2.22e-09	-2.08677	2e-17	1.07787	0.57795	-1.06394	0.51134	-1.01953	0.83511	1.11153	0.14398	1.07498	0.25869	1.09173	0.51141
DDC	NM_000790				1.06163	0.2909	-1.12723	0.15798	-2.38076	1.2e-20	-1.78913	5.83e-38	-1.08494	0.28458	-1.01801	0.75711	-1.00545	0.93782	1.0412	0.69077	-1.01917	0.83575	1.02403	0.77323
SPAG5	NM_006461				-1.17659	0.01298	-1.29988	0.00282	-2.1503	1.11e-38	-2.07324	0	1.21183	0.00238	1.04258	0.45199	-1.05552	0.33226	1.01407	0.82642	1.06864	0.14852	-1.10327	0.03661
KIF20A	NM_005733		Yes		-1.16082	0.01459	-1.20835	0.03785	-2.02752	2.2e-25	-1.8429	0	1.35037	1.84e-06	-1.16552	0.00308	1.04549	0.34666	-1.08525	0.25949	-1.00422	0.89339	-1.17091	0.02748
CYB5A	NM_001914	Yes			1.10639	0.01339	-1.10603	0.26522	-2.20104	1.17e-22	-1.70862	1.49e-09	1.05924	0.24205	-1.04314	0.3052	1.04768	0.57323	-1.02979	0.80559	-1.0077	0.88565	1.04296	0.44644
HP	NM_005143				1.07389	0.24119	-1.22984	0.00279	-2.79074	1.19e-35	-2.22726	4.12e-43	1.10988	0.18426	-1.23782	0.00209	-1.00315	0.96927	-1.0257	0.71327	-1.01745	0.83524	1.23505	9.88e-06
CFI	NM_000204				1.10062	0.06094	-1.07768	0.25881	-2.44823	4.53e-37	-1.71802	1.24e-26	1.31453	0.00083	-1.09112	0.01657	-1.02794	0.5603	1.02468	0.78341	1.06906	0.22959	1.22353	0.01961
GP1BB	NM_000407				1.0996	0.24145	-1.13917	0.19483	-1.89622	0.00021	-2.01253	3.9e-07	1.00423	0.9534	-1.16142	0.01444	-1.14607	0.19796	-1.04735	0.62736	1.01612	0.77667	-1.08489	0.21596
DKK1	NM_012242				1.00519	0.94755	-1.02276	0.84705	-2.34469	8.89e-09	-2.05897	9.04e-09	-1.06295	0.57744	1.10368	0.20249	-1.03168	0.7264	1.12748	0.21727	1.19176	0.05667	1.23294	0.04105
FGA	NM_000508				1.10936	0.15633	1.10386	0.43348	-2.33565	9.65e-11	-1.91488	4.92e-39	-1.67589	8.92e-07	1.07065	0.20773	1.13247	0.02596	1.07072	0.62695	1.0148	0.84244	1.3952	1.9e-08
ANLN	NM_018685				1.0837	0.53602	1.17433	0.23261	-1.78834	0.00012	-2.12339	4.26e-11	1.07408	0.59518	-1.14757	0.16461	1.07397	0.54734	1.09384	0.57369	1.00691	0.86856	1.14498	0.4968
MAD2L1	NM_002358	Yes	Yes		-1.0213	0.88649	1.23663	0.24734	-2.37684	1e-05	-1.60304	4.57e-14	-1.01524	0.89974	-1.08369	0.42506	1.16131	0.03734	1.12352	0.48099	-1.03832	0.60924	1.16302	0.06846
CRIP1	NM_001311				1.18824	0.42196	1.02103	0.90429	-2.02532	0.01976	-2.30669	4.22e-07	-1.1813	0.3977	-1.10693	0.44081	1.00889	0.93871	1.1095	0.52038	-1.06542	0.42691	1.14683	0.19855
VASN	NM_138440				1.08252	0.13751	-1.00624	0.96981	-2.16948	1.61e-07	-1.8044	5.23e-10	-1.09153	0.29045	-1.04253	0.42028	-1.03001	0.73423	1.10692	0.52271	-1.06209	0.61022	1.10242	0.19306
C16orf33	NM_024571				-1.00662	0.92601	-1.16192	0.0527	-2.20229	9.6e-28	-1.30993	0.00228	1.20816	0.03369	1.04212	0.5725	1.11743	0.15722	1.07962	0.11727	1.00944	0.92281	1.01978	0.75286
MCM6	NM_005915				1.0794	0.36443	-1.18842	0.00166	-2.10325	1.82e-44	-1.65893	5.44e-10	1.22838	0.00044	-1.01134	0.85256	1.02191	0.74653	1.01966	0.75964	1.04836	0.305	1.03019	0.66091
ASB9	NM_024087				-1.02281	0.81776	-1.2672	0.01619	-3.11169	2.4e-40	-1.89838	1.53e-10	1.02566	0.82888	1.02701	0.75286	-1.00938	0.90867	1.14774	0.1632	1.08503	0.17217	1.00528	0.97361
GBA3	NM_020973				1.18555	0.03871	1.01047	0.91828	-2.22222	0	-1.60561	6.47e-07	1.05206	0.71296	-1.0084	0.93261	1.05304	0.58801	1.20005	0.07915	1.13114	0.02426	1.28267	0.00135
HPR	NM_020995				-1.08624	0.28225	-1.50696	1.13e-09	-3.5613	0	-2.35476	6.22e-19	-1.05861	0.55571	-1.15812	0.0876	-1.03234	0.643	1.10692	0.19735	1.0071	0.90106	1.17308	0.14658
GAMT	NM_000156				-1.01155	0.81669	-1.41937	1.01e-06	-2.02642	1.07e-41	-1.42317	3.76e-08	-1.09005	0.29095	-1.13608	0.01201	-1.08543	0.33113	-1.04778	0.50921	-1.07243	0.1483	-1.00209	0.9669
GLYCTK	NM_145262				-1.02958	0.74449	-1.22123	5e-05	-2.08287	6.88e-14	-1.51984	4.64e-06	-1.00787	0.91867	1.0626	0.49551	-1.06791	0.37538	-1.05224	0.29386	1.07352	0.38033	-1.12203	0.12825
AURKB	NM_004217		Yes		-1.12003	0.46267	-1.17302	0.18649	-2.23262	2e-05	-1.34637	0.02104	1.27418	0.15262	1.13185	0.40325	-1.03778	0.58248	-1.03177	0.82282	1.06996	0.70357	1.12267	0.38238
GINS2	NM_016095				-1.1022	0.03003	-1.4662	1.53e-10	-2.31401	1.2e-18	-1.6398	6.05e-07	1.04503	0.61461	1.01209	0.85246	-1.05254	0.54348	1.10589	0.24679	1.07575	0.28806	1.12117	0.05156
TYMS	NM_001071		Yes		-1.10107	0.35914	-1.38962	0.0219	-2.0649	7e-05	-1.73085	0.00021	1.10421	0.46683	1.06398	0.64447	-1.00101	0.99367	1.15916	0.38046	1.15126	0.36	1.18626	0.26324
E2F8	NM_024680				1.06268	0.7469	-1.23403	0.03768	-2.51634	5.59e-06	-1.77837	0.00142	1.24852	0.41825	-1.06624	0.66745	1.01445	0.92188	1.12078	0.23206	1.19644	0.13547	1.27886	0.70062
PBK	NM_018492				-1.11213	0.11522	-1.16504	0.08208	-2.07132	7.56e-23	-1.60678	1.78e-11	1.06112	0.4681	1.03049	0.60706	1.03652	0.56147	1.17623	0.02134	1.19644	0.03131	1.12514	0.09858
MYCBP	NM_012333				-1.01931	0.82223	-1.19547	0.00885	-2.90485	4.1e-12	-1.93015	1.89e-08	1.18472	0.21799	1.15824	0.0571	1.06866	0.28278	1.1227	0.03528	1.11819	0.23027	1.03799	0.82271
SPC25	NM_020675	Yes	Yes		-1.07799	0.07743	-1.2665	0.00326	-2.16317	5.72e-25	-1.34456	0.00031	1.45629	4.51e-06	-1.09095	0.05692	1.02502	0.76547	1.03469	0.69111	1.04105	0.49205	-1.06136	0.5065
SKP2	NM_032637	Yes	Yes		-1.12361	0.09321	-1.26292	0.00194	-2.12838	3.28e-20	-1.62962	5e-05	1.26715	0.00014	-1.06346	0.2275	-1.00433	0.93013	1.10171	0.12354	1.02487	0.62055	-1.06822	0.29432
FAM64A	NM_019013				-1.25579	3.9e-06	-1.25622	0.00041	-2.1018	2.68e-43	-1.65989	2.92e-28	1.36146	3.97e-10	1.03084	0.50253	1.00393	0.94046	1.13288	0.14291	1.07995	0.01535	-1.08564	0.08146
CFH	NM_001014975				-1.01103	0.90505	-1.13207	0.12998	-2.40828	4.99e-10	-1.49459	1.13e-06	1.2438	0.00098	-1.1512	0.00923	-1.06365	0.2113	1.01948	0.72963	1.03216	0.71955	1.07901	0.24313
CHAF1B	NM_005441				-1.0374	0.49584	-1.21053	0.01311	-2.00053	3.63e-18	-1.43094	4.18e-15	1.37898	1.04e-06	-1.04341	0.38483	-1.02163	0.56396	1.03214	0.73138	1.02179	0.67496	1.02827	0.60723
CFHR3	NM_021023				-1.07961	0.3098	-1.3816	0.00278	-2.15937	8.33e-06	-1.55966	0.05645	1.10098	0.31372	-1.13811	0.09628	-1.06837	0.30146	1.02092	0.82837	1.06558	0.53913	1.17155	0.15277
RBP1	NM_002899				1.1433	0.21025	-1.22162	0.03092	-2.23717	5.23e-14	-1.49986	0.24832	-1.25947	0.00015	-1.05496	0.45132	-1.16148	0.00716	-1.01058	0.82713	-1.02352	0.66635	1.05426	0.39455
ZNF618	AB075832				-1.13327	0.11425	-1.39251	0.00257	-2.10964	3.53e-12	-1.63928	1.91e-06	-1.4413	0.0001	-1.02217	0.79396	-1.10467	0.23003	-1.20843	0.05988	-1.04393	0.42425	1.01248	0.77735
DGAT2	NM_032564				-1.2317	0.36424	-1.74882	7.77e-06	-2.03921	5.38e-11	-1.21036	0.02218	-1.68788	0.00164	-1.00274	0.99189	-1.22458	0.21239	-1.11973	0.27442	-1.06447	0.5369	-1.14343	0.39175
KIAA1913	BC044246				-1.01886	0.94556	-1.23843	0.20314	-2.25533	0.00027	-1.75105	0.08321	-1.56215	0.08209	-1.41618	0.36511	-1.10536	0.35487	-1.01127	0.89041	-1.15628	0.14999	1.05294	0.83508
ADH5	NM_000671				-1.22873	0.09177	-1.38967	0.00028	-2.07207	5.29e-13	-1.67525	1e-05	-1.4681	0.008	1.14516	0.36349	1.05938	0.52357	1.15492	0.1165	1.02797	0.60752	1.34155	0.02816
PXMP2	NM_018663				-1.05048	0.43515	-1.38853	6.5e-07	-2.12006	1.84e-16	-1.63403	1.27e-07	-1.29957	0.00205	1.09181	0.23574	-1.05299	0.33624	1.0395	0.64415	1.1175	0.11206	1.07456	0.20553
NAT8	NM_003960				1.05486	0.46649	-1.26076	0.01692	-2.56316	1.83e-39	-1.74876	2.45e-08	-2.28987	8.85e-12	1.22275	0.01123	-1.0154	0.85969	1.0614	0.41442	1.03355	0.72532	1.05553	0.54337
CPB2	NM_016413				-1.055	0.71084	-1.22839	0.03607	-2.42074	3.55e-06	-1.65296	0.00082	-1.31605	0.00692	-1.08841	0.45984	1.08707	0.42122	1.18291	0.0018	-1.02201	0.81191	1.01513	0.84986
FBXO4	NM_012176				-1.2074	0.5083	1.08806	0.68145	-1.56071	0.01132	-1.71052	0.00621	-2.06888	0.01635	-1.91693	3e-05	1.46675	0.02816	1.37116	0.19748	-1.19748	3e-05	1.26129	0.27412
PRG-3	NM_207299				-1.18847	0.33864	-1.03269	0.87727	-3.35459	1.24e-07	-2.04376	0.00022	-1.34309	0.11592	-1.45136	0.00234	1.0761	0.4206	1.01655	0.93962	-1.23345	0.00928	-1.00714	0.97794
GUCA1B	NM_002098				-1.08535	0.55794	-1.00665	0.97552	-2.2013	4e-05	-1.54219	0.00328	-1.15747	0.34012	-1.11497	0.18288	1.20778	0.00578	1.10881	0.51515	-1.09201	0.14505	1.05211	0.77499
C5orf13	NM_004772				-1.16442	0.56897	-1.09138	0.52458	-2.11342	8.5e-07	-1.24816	0.28574	-1.39147	0.13698	-1.22428	0.17618	1.045	0.73502	1.02809	0.62111	-1.12004	0.3294	1.15101	0.46729
SI	NM_001041				-1.0146	0.79621	-1.13456	0.03382	-1.65109	3.56e-06	-1.73592	9e-05	-2.13764	6.04e-25	-1.41207	2e-05	-1.2215	0.0248	-1.19949	0.00076	-1.03396	0.56987	1.0118	0.8762
SI	NM_001041				-1.08449	0.55904	-1.15996	0.51217	-2.06378	6.63e-07	-2.26596	5e-05	-2.57562	1.01e-09	-1.41695	0.00035	-1.27373	0.00784	-1.11699	0.09871	-1.12986	0.16547	-1.00638	0.95613
PPP1R1A	NM_006741		Yes		-1.13784	0.35917	-1.47804	0.04922	-2.03272	8e-05	-1.30569	0.09193	-1.41436	4.2e-06	-1.40505	0.00072	-1.35796	1.25e-06	-1.1856	0.00268	-1.1861	0.0802	1.10588	0.16637
LEFTY1	NM_020997			Yes	1.17743	0.02431	-1.13781	0.64128	-1.87611	0.00467	-2.16482	0.08231	-2.28971	0.00026	-1.44046	6e-05	-1.32276	0.02284	-1.10621	0.22215	-1.02292	0.8817	1.09327	0.69876
GABRB1	NM_000812				1.24836	0.34281	-1.05107	0.86409	-2.24769	0.09178	-2.02797	0.3864	-2.44823	0.01007	-1.03704	0.79516	-1.29472	0.05734	-1.33831	0.07828	1.09939	0.5557	-1.22593	0.53606
SLC25A41	NM_173637				1.02473	0.99002	-1.3566	0.63299	-4.58867	0.01334	-3.08615	0.37623	-1.1664	0.89954	1.64562	0.64716	1.10673	0.86445	-1.84424	0.55756	1.11611	0.86249	-1.00129	0.99848
GBGT1	NM_021996				1.31094	0.70485	-1.24859	0.59757	-3.81916	0.00171	-1.61632	0.56862	-1.33981	0.5309	1.26447	0.80373	1.07271	0.79157	-1.25557	0.56063	1.1229	0.76727	-1.02707	0.94272
SPTLC2L	AK075271				1.0463	0.86415	-1.78453	0.14773	-2.97542	6.79e-06	-1.68774	0.08224	-1.46166	0.26279	1.03122	0.94588	1.10574	0.30533	1.02571	0.84032	1.19398	0.29083	-1.28003	0.48009
CRX	NM_000554				2.12076	0.40396	1.59927	0.79166	-5.01259	0.00809	1.15391	0.8473	-1.83321	0.51043	1.94734	0.5713	1.18433	0.7297	-1.02792	0.96841	1.20857	0.77709	1.12258	0.92452
G6PC2	NM_021176				1.09531	0.84771	-1.09459	0.86133	-2.07655	0.04036	-1.06874	0.86453	-1.11437	0.84349	1.2708	0.87992	1.07261	0.63317	1.18153	0.35245	-1.20402	0.65812	-1.06034	0.85983
PCDH20	NM_022843				-1.13664	0.86211	1.21358	0.67319	-4.41196	2e-05	-1.71587	0.42012	-1.62007	0.0787	1.02551	0.93103	1.03048	0.76288	1.26553	0.17455	1.29906	0.33182	-1.11651	0.70343
AFM	NM_001133				1.38525	0.70517	-1.09377	0.85828	-4.66296	0.00723	1.40649	0.63373	8.40829	0.31944	-1.29284	0.85	-1.00697	0.98574	-1.14798	0.86288	1.4821	0.60617	1.56816	0.5468
SLC24A2	NM_020344				-1.05878	0.84625	-1.04706	0.83035	-2.08485	0.00938	1.16641	0.66363	1.21389	0.70642	1.38437	0.91768	1.06137	0.69341	-1.04145	0.90628	-1.12695	0.90038	-1.42724	0.55345
A_23_P329679					1.10865	0.78111	1.60308	0.38821	-2.44711	0.03107	-1.15256	0.76931	-1.05891	0.88027	1.06901	0.87561	1.08845	0.77025	1.2529	0.35583	1.09477	0.7297	1.766	0.31892
ALDH3B2	NM_000695				-1.14066	0.85226	1.58809	0.55269	-3.38717	0.03325	1.10272	0.8913	-1.11068	0.90291	1.44793	0.73953	1.06418	0.89578	1.01188	0.98448	-1.48146	0.64162	1.76831	0.6978
PTPRB	NM_002837				-1.69964	0.70981	4.0743	0.23072	-6.11592	0.02387	-1.35602	0.83867	-1.21013	0.86443	-1.03637	0.99166	1.20134	0.76704	1.12811	0.86917	-1.05876	0.9722	-1.0305	0.98615
TM2D2	NM_031940				1.09443	0.87242	1.41394	0.50696	-3.38911	0.04346	1.40143	0.62949	1.29858	0.60498	1.1724	0.55262	1.73865	0.1103	1.10504	0.72869	1.12851	0.56531	1.71406	0.33457
DPYSL5	AL713706				1.0201	0.92686	1.14575	0.57581	-2.12648	0.0319	-1.28219	0.32431	1.11804	0.66212	-1.23181	0.22652	-1.00851	0.94446	-1.11006	0.46856	1.00235	0.98874	1.02824	0.93402
CEBPB	NM_005194	Yes		Yes	1.0294	0.97137	1.85046	0.21585	-2.6267	0.02715	-1.75393	0.46648	1.10515	0.8633	-1.07711	0.92158	-1.19693	0.41272	1.0035	0.99398	1.03971	0.93933	-1.20586	0.56227
EPHX1	NM_000120	Yes			1.09851	0.59013	-1.21552	0.36717	-2.05427	0.02717	-1.1663	0.48811	1.1858	0.3388	1.28198	0.13707	1.05877	0.60421	1.11941	0.17906	1.28631	0.01176	1.1623	0.22292
GAL	NM_015973	Yes		Yes	-1.08414	0.37981	-1.09674	0.25066	-2.09395	3.58e-15	-1.08384	0.50082	1.35935	0.03689	1.37712	0.17677	1.19396	0.03471	1.26755	1.29e-08	1.13314	0.15024	1.25	0.03098
MCM4	NM_005914				-1.36958	8.07e-10	-1.90757	9.71e-10	-2.15793	8.78e-11	-1.29713	0.0001	1.89369	9.36e-15	-1.14041	0.0168	1.03951	0.75297	-1.17438	0.51037	-1.05762	0.22459	-1.33917	0.0001
TNFAIP8L1	NM_152362				-1.0938	0.74264	-1.63461	4.31e-06	-1.51183	0.01408	-1.00251	0.99398	2.09876	0.0193	1.06465	0.61768	-1.05903	0.72178	-1.13877	0.38251	-1.1415	0.62361	-1.53247	0.17526
SNHG7	AK090585				-1.19192	0.00124	-1.73038	3.98e-09	-2.03262	1.97e-12	-1.22024	0.01252	-1.07634	0.45698	1.07936	0.21543	-1.09198	0.30705	-1.27584	0.00728	1.00551	0.95531	-1.09296	0.55365
MKI67	NM_002417		Yes		-1.3564	0.04931	-2.14719	0.00167	-2.06329	0.00034	-1.42538	0.00259	1.03142	0.85951	1.07203	0.57131	-1.22042	0.17877	-1.40956	0.32436	1.02404	0.83231	-1.37566	0.00203
EFEMP1	NM_004105				1.06143	0.369	1.1554	0.01919	-1.21859	0.02217	-1.92147	3.47e-08	-2.27401	5.18e-15	-1.09811	0.43174	-1.13244	0.15967	-1.0928	0.34204	-1.10541	0.08083	1.05867	0.47544
A1BG	NM_130786				1.0652	0.48428	1.02189	0.86774	-1.55471	4e-05	-1.99621	6.63e-10	-2.84613	4.19e-22	-1.14303	0.0124	-1.21128	0.00658	-1.09498	0.26641	-1.10689	0.08025	1.02959	0.51661
C19orf49	NM_178121				1.04874	0.35296	1.02671	0.62693	1.0481	0.51872	-1.44091	2.68e-14	-2.1099	3.07e-32	-1.00738	0.86988	-1.09695	0.0458	-1.15669	0.01197	-1.08537	0.12033	-1.05316	0.30974
PROC	NM_000312				-1.02532	0.67317	1.0123	0.88153	-1.12647	0.04606	-1.56317	4.19e-11	-2.20413	3.52e-21	-1.06855	0.20637	-1.11006	0.039	-1.12699	0.00096	-1.12878	0.14427	-1.07498	0.16922
LPA	NM_005577				-1.01753	0.89467	-1.11628	0.46581	-1.76056	0.15459	-3.00617	1.58e-19	-3.55979	4.62e-35	-1.17522	0.21349	-1.05539	0.66481	1.04509	0.51962	1.01974	0.79012	1.07852	0.32228
LPA	NM_005577				1.04603	0.68296	-1.02021	0.85998	-1.50605	7.11e-07	-2.95599	5.15e-21	-3.63976	0	-1.25667	0.04909	-1.06503	0.46805	-1.01071	0.91894	-1.08446	0.32733	-1.01402	0.76697
C8A	NM_000562				-1.02285	0.86653	-1.06498	0.59262	-1.50674	0.00025	-2.05345	4.36e-13	-2.81694	5.39e-29	-1.05441	0.46249	-1.09949	0.20182	-1.08793	0.32591	1.01487	0.86457	1.00599	0.93574
PKD2L1	NM_016112				-1.11354	0.61653	1.14414	0.5186	-1.10205	0.55997	-1.3558	0.00261	-2.20395	4.24e-10	1.15654	0.66138	-1.0592	0.63484	1.01263	0.94279	-1.09577	0.54822	-1.02025	0.85715
SLCO1B3	NM_019844				-1.14715	0.59828	-1.03258	0.84066	-1.35984	0.11336	-1.96	4.78e-07	-2.30844	2.87e-23	-1.0343	0.85188	-1.09073	0.49147	-1.0625	0.394	-1.06696	0.31702	-1.0158	0.81985
CFB	NM_001710				1.03946	0.6045	-1.19473	0.10869	-1.78334	2e-05	-2.11403	1.61e-09	-2.48986	0	-1.35574	4e-05	-1.18132	0.17465	-1.11423	0.22368	-1.07754	0.22416	-1.08002	0.17788
ITIH1	NM_002215				-1.08618	0.61577	-1.1644	0.17206	-1.52211	0.02114	-2.08237	0.01662	-2.41876	1.2e-15	-1.25101	0.19495	-1.15058	0.32127	-1.05693	0.67638	-1.0169	0.84166	-1.05967	0.58021
F7	NM_000131				-1.08374	0.57164	-1.13842	0.15647	-1.07314	0.2806	-1.29323	0.01345	-2.37553	3.23e-09	-1.14977	0.40169	-1.11221	0.18745	-1.05815	0.56257	-1.03043	0.84576	-1.12176	0.19411
KLF2	NM_016270				1.22703	0.01123	-1.04055	0.64465	-1.86629	1e-05	-1.40163	3.87e-06	-2.5515	0	-1.20595	0.00016	-1.02309	0.62916	-1.06931	0.64706	-1.06066	0.54167	1.0646	0.07808
CP	NM_000096				-1.03058	0.96849	-1.31692	0.66218	-1.15695	0.67455	-1.31536	0.33691	-2.13291	7.64e-06	-1.44367	0.50895	-1.1235	0.59255	1.01133	0.95027	-1.12139	0.53115	1.15591	0.35904
THC2278254					-1.21737	0.50676	-1.15229	0.21301	-1.32913	0.04924	-1.18312	0.4529	-2.30512	2.09e-08	-1.13532	0.80117	-1.12773	0.03786	-1.13666	0.40501	-1.07502	0.52976	1.02643	0.80106
AGXT	NM_000030				1.28001	0.77195	1.05173	0.94229	-1.63606	0.53591	-3.1031	0.14398	-2.11933	0.02986	1.17296	0.9011	-1.01786	0.95588	-1.00259	0.99247	-1.08196	0.81393	-1.17433	0.54333
CREB3L4	NM_130898				1.0231	0.69323	1.03507	0.55879	-1.15595	0.04346	-1.38961	1.15e-08	-2.17784	3.77e-39	-1.05371	0.41726	-1.04035	0.57836	-1.06572	0.5282	-1.03283	0.71687	-1.1944	0.00033
FLJ39653	NM_152684				1.05807	0.56856	-1.0918	0.59435	-1.12143	0.40539	-1.59918	3.93e-09	-2.17072	3.16e-14	1.02584	0.74707	-1.18423	0.07802	-1.09858	0.25237	-1.06614	0.29225	-1.23019	0.00035
SALL4	NM_020436				-1.061	0.54313	-1.09637	0.43524	-1.01743	0.88133	-1.52805	0.00035	-2.01398	7.94e-31	-1.05283	0.44993	-1.09417	0.39298	-1.34772	0.02149	-1.1022	0.19717	-1.33256	2.03e-07
MUC15	NM_145650				1.01113	0.84804	1.00533	0.96161	1.09067	0.47847	-1.47891	0.00034	-2.00368	4.14e-16	-1.02583	0.70993	-1.05997	0.31698	-1.17407	0.14001	1.01026	0.90087	-1.14704	0.01988
LOC791120	AK095676				-1.0569	0.26017	1.05203	0.45248	1.12408	0.08615	-1.35073	5.49e-09	-2.1979	1.44e-20	1.02543	0.66217	1.0245	0.67309	-1.06343	0.47936	-1.08307	0.20835	-1.15784	0.01506
CRELD1	NM_015513				1.04799	0.60642	1.15119	0.15963	1.23749	0.03724	-1.44576	6.8e-07	-2.07817	1.29e-21	1.13119	0.06763	-1.07248	0.35826	-1.07377	0.48028	1.01603	0.85054	-1.16861	0.05221
SLC26A3	NM_000111				1.04592	0.81462	1.13562	0.38141	1.19765	0.48638	-1.42032	0.01369	-2.47721	6.7e-16	-1.17332	0.48484	1.0067	0.96553	1.10279	0.60766	-1.01645	0.84195	1.03484	0.75318
ZNF177	NM_003451				-1.05728	0.86752	1.52515	0.05936	1.05318	0.86373	-1.65301	0.08117	-2.02449	4.51e-15	1.05602	0.6518	-1.01629	0.92011	-1.0199	0.87643	-1.01912	0.88844	-1.16648	0.21952
KCNH8	NM_144633				-1.10324	0.25865	1.24672	0.19572	1.22994	0.17003	-1.43247	0.00032	-2.58659	0	-1.01611	0.86861	-1.0135	0.86741	1.10542	0.55468	-1.00936	0.92867	-1.15278	0.0615
MYH13	NM_003802				1.2075	0.86673	1.1387	0.72345	-1.53026	0.45853	-1.28217	0.53211	-3.13318	1.07e-11	1.00881	0.98937	-1.16247	0.5501	-1.0163	0.92985	-1.0672	0.73294	1.16806	0.45265
MYH4	NM_017533				-1.66582	0.23113	1.08669	0.75866	-1.60272	0.11418	-1.04556	0.86409	-3.95771	0	1.02667	0.96031	-1.05564	0.74367	-1.08665	0.54714	-1.2863	0.35159	-1.00586	0.95649
SCG5	NM_003020				-1.16987	0.53064	1.44795	0.16655	1.35723	0.37104	-1.11384	0.49167	-3.02101	1.17e-25	-1.02357	0.91986	1.10782	0.57261	1.02445	0.83201	-1.08764	0.24932	1.07894	0.42528
MYH2	NM_017534				-1.44823	0.20038	1.13078	0.60285	-1.20014	0.4998	-1.10041	0.45696	-4.50925	0	-1.07946	0.79929	-1.00996	0.94739	-1.00936	0.92328	-1.30155	0.00054	1.12397	0.09448
CP	BX647327				-1.27304	0.62526	1.09978	0.79817	-1.18304	0.72428	-1.34653	0.22857	-2.37658	7.28e-09	-1.23326	0.81267	1.04094	0.93506	1.06764	0.81393	-1.11824	0.38622	1.26165	0.25565
LOC120376	BC042557				-1.51597	0.48052	-1.19406	0.75356	1.13522	0.55554	-1.205	0.27103	-2.3128	2.33e-11	-1.23065	0.63343	-1.05438	0.61791	1.04861	0.72567	-1.06764	0.47301	1.01426	0.90722
A_23_P200699					-1.03224	0.95555	1.00025	0.99959	-1.19247	0.57406	-1.21394	0.74107	-2.62488	0.00114	-1.41067	0.3719	1.15669	0.47257	1.02228	0.87721	-1.17909	0.55594	1.04241	0.80292
TMED9	NM_017510				1.01254	0.89861	1.53592	0.0691	-1.10985	0.49468	-2.15029	0.0002	-2.28389	0	-1.10632	0.21557	1.00027	0.9989	-2.02655	0.00065	-1.33396	0.00102	-1.17077	0.1243
PIP5K1C	NM_012398				-1.13085	0.69247	1.09339	0.35798	1.08794	0.70166	-1.24306	0.13194	-2.32276	6.29e-11	-1.29153	0.53014	-1.07694	0.41542	-1.47255	0.11995	-1.35246	0.05613	-1.44159	0.29548
DRD4	NM_000797				-1.18004	0.60704	1.10133	0.32423	1.09158	0.75255	-1.11956	0.5014	-2.26816	8.35e-21	-1.27655	0.55731	-1.09446	0.12997	-1.47741	0.13434	-1.34154	0.07381	-1.35141	0.47317
FLJ13197	NM_024614				-1.10844	0.87826	1.18004	0.8476	-1.20077	0.79463	-1.24149	0.60177	-3.19766	0.00357	-1.78389	0.33237	1.0561	0.96902	-1.24567	0.54058	-1.19717	0.56068	-1.37074	0.46883
LRCH4	AK074175				-1.21657	0.42934	-1.16214	0.13596	1.02505	0.89176	-1.18803	0.14424	-2.01382	5.22e-15	-1.35767	0.39165	-1.07111	0.1919	-1.52606	0.03198	-1.37235	0.02393	-1.50392	0.14065
IGFBP3	NM_001013398			Yes	-1.45722	0.05068	-1.1808	0.32371	1.04586	0.90415	-1.49427	0.05017	-3.53973	7.82e-22	-1.15783	0.16765	-1.01259	0.93034	-1.282	0.00472	-1.39211	0.00187	-1.20332	0.02201
WHSC1	NM_133334				-1.1506	0.48879	1.03899	0.81497	-1.09517	0.58344	-2.01958	0.00041	-1.86173	3.51e-07	-1.09917	0.71919	-1.07337	0.57395	1.04417	0.68918	1.22727	0.03287	-1.06425	0.43446
MBL2	NM_000242				-1.1232	0.67046	-1.3868	0.28561	-1.12707	0.83674	-2.26759	0.00093	-2.24722	2.11e-13	1.1067	0.51249	1.13083	0.30107	1.20031	0.31764	1.14332	0.17378	1.22328	0.07175
LY75	NM_002349				-1.17872	0.76055	-1.35447	0.61857	-1.40885	0.51596	-2.10148	0.01874	-2.00366	7.93e-06	-1.13909	0.84791	1.03938	0.90986	1.19715	0.16437	1.02349	0.76017	1.13186	0.4031
TXNIP	NM_006472				1.03931	0.82767	1.08128	0.69842	1.15213	0.20789	-1.34519	3e-05	-5.08761	0	-1.0224	0.85323	1.22785	0.18812	1.18051	0.12637	1.33896	8.42e-10	1.2132	0.00116
CLDN1	NM_021101				-1.0879	0.23569	-1.02211	0.76901	-1.00404	0.97186	-1.41507	1.98e-06	-2.29295	5.39e-30	1.12714	0.01465	-1.05734	0.59133	-1.01827	0.81206	1.14043	0.02359	1.07963	0.18446
THC2352042					1.03233	0.73683	1.0019	0.99117	1.33467	0.20445	-1.17838	0.21879	-2.91612	3.18e-23	1.37119	0.01146	-1.04682	0.59047	1.22651	0.34823	1.33535	0.06806	1.32565	0.02105
SVOPL	NM_174959				1.13203	0.52358	-1.0096	0.96719	-1.27941	0.37137	-1.12532	0.60299	-2.25769	3.24e-10	1.09838	0.76502	-1.16717	0.28225	-1.30262	0.09484	1.06296	0.31825	1.01857	0.84788
YPEL1	NM_013313				1.05488	0.92082	-1.23087	0.76657	-1.44074	0.43964	-1.11101	0.82256	-2.16957	0.01188	-1.01664	0.96781	1.01873	0.98031	-1.05639	0.85526	1.09775	0.58988	1.00425	0.99544
SLC38A3	NM_006841				1.21213	0.60052	-1.3669	0.03769	-1.25968	0.35667	-1.62455	0.23983	-2.30741	9.46e-08	1.26948	0.65611	-1.21413	0.35765	1.03857	0.72806	1.13391	0.32938	-1.06172	0.73318
LOC55908	NM_018687				1.14197	0.63254	-1.07896	0.88183	-1.14737	0.70931	-1.19351	0.49077	-2.14206	5e-05	1.08052	0.8739	-1.11077	0.715	-1.06056	0.76648	1.01649	0.89087	1.23337	0.0986
A_23_P206884					2.94099	0.5779	1.26664	0.77904	-1.72343	0.61257	-1.35481	0.73494	-2.7639	0.00472	-2.60838	0.63128	-1.74821	0.59882	1.12046	0.83701	1.12542	0.53283	1.21613	0.41278
NR4A2	NM_006186				1.03973	0.6731	1.08084	0.44214	-1.6625	2.32e-06	-1.46923	0.00019	-2.10959	2.71e-32	1.171	0.11076	1.20516	0.00295	1.08605	0.3207	1.01916	0.67366	-1.00972	0.8781
SLC26A7	NM_052832				-1.17899	0.87552	1.33136	0.80599	1.77603	0.5662	-2.07344	0.60061	-2.70559	0.00562	1.55087	0.62559	1.01224	0.98759	1.47873	0.44789	1.21233	0.81126	-1.66703	0.3586
HCN2	NM_001194				-1.17941	0.51147	-1.08319	0.32926	1.06006	0.78505	-1.13882	0.27782	-2.11871	1.72e-17	1.30855	0.00186	-1.1092	0.02963	1.00617	0.9501	-1.36887	0.00558	-1.44542	0.31006
GPAM	NM_020918				-1.17892	0.91035	-1.03916	0.9569	-1.18277	0.85055	-1.33444	0.56674	-2.18956	0.00272	-1.81214	0.47565	1.15402	0.81415	-1.50832	0.05389	-1.09573	0.56138	1.51192	0.56385
FKBP10	NM_021939				-1.01324	0.82232	1.12567	0.24598	-1.21704	0.01189	-1.59377	0.0002	-2.24059	1.55e-16	-1.04738	0.75985	-1.05951	0.52739	-1.80307	1.56e-13	-1.2148	0.00029	-1.25526	0.00485
OGT	NM_181672				-1.01862	0.88199	1.71195	2.72e-06	1.88971	3.05e-06	1.24636	0.00046	-2.35406	9.74e-16	-1.11816	0.19724	1.14068	0.22493	-1.13056	0.40154	-1.05721	0.39641	1.04614	0.45939
CLGN	NM_004362				1.10643	0.11258	1.61061	2.19e-19	2.00676	9.21e-14	1.16037	0.00158	-2.35564	3.08e-44	-1.06446	0.18104	1.04062	0.61296	-1.0174	0.83472	-1.06339	0.24657	1.00617	0.90326
PHGDH	NM_006623				-1.07518	0.3227	1.28672	0.00057	1.46016	7.99e-06	1.1367	0.01507	-2.02126	6.45e-20	-1.09169	0.20575	-1.04864	0.52766	-1.06185	0.49703	-1.05375	0.34721	1.05931	0.29876
VLDLR	NM_003383				-1.00262	0.99295	2.00565	0.18432	2.21754	0.00174	1.38384	0.14479	-1.90985	2.24e-10	-1.06596	0.76062	1.03056	0.87237	1.10652	0.54313	-1.0084	0.96985	1.02165	0.82289
H1F0	NM_005318				-1.04149	0.59497	1.50783	6.47e-09	1.8781	3.28e-07	1.0944	0.14844	-2.71416	9.51e-42	-1.35939	0.01205	-1.07662	0.39539	-1.16276	0.31914	-1.16409	0.08038	-1.05527	0.10215
EIF4EBP1	NM_004095				-1.02786	0.66007	1.3281	2.53e-07	1.59687	2.75e-09	1.53584	7.79e-07	-2.03303	1.29e-32	1.05815	0.23018	1.03002	0.52406	1.06832	0.221	-1.03653	0.43975	1.12628	0.0356
PSAT1	NM_058179				-1.03086	0.64992	1.30514	0.0016	1.41318	4e-05	1.22607	0.00137	-2.19265	1.63e-24	1.1094	0.07339	1.05333	0.30255	1.14724	0.06522	1.03125	0.58531	1.27116	0.00215
CARD9	NM_052813				-1.043	0.89954	1.14449	0.63781	1.92584	0.10395	1.43526	0.46205	-2.21774	3e-05	1.15562	0.51548	1.08245	0.50899	1.2547	0.28344	-1.14834	0.70101	1.02628	0.88708
TTC25	NM_031421				-1.11647	0.751	1.19558	0.53518	2.37209	0.00301	1.37227	0.0934	-1.88601	7.91e-10	-1.22421	0.7079	1.08344	0.54218	1.00622	0.97456	1.10322	0.43244	-1.11524	0.17044
SLC6A14	NM_007231				1.19628	0.6809	1.85354	0.23035	1.55239	0.69004	1.53723	0.49372	-2.46281	0.02527	1.03958	0.86818	1.2898	0.54956	1.13585	0.72347	-1.2882	0.66048	1.04461	0.93988
C8orf4	NM_020130				1.20606	0.16888	1.51783	4e-05	1.55936	1.01e-06	1.15056	0.29551	-2.69083	1.4e-45	1.07056	0.68772	1.12828	0.05103	1.0877	0.22592	1.01493	0.90247	1.1115	0.19054
ANTXR2	NM_058172				1.09719	0.15743	1.35349	2e-05	1.19938	0.03227	-1.03779	0.45394	-2.1818	7.09e-28	-1.03086	0.65535	1.14794	0.54904	-1.01267	0.89315	-1.00048	0.99547	1.04222	0.45121
LAMB1	NM_002291				1.04085	0.56356	1.28823	0.00428	1.25568	0.00079	-1.25277	0.00473	-2.32511	2.24e-21	-1.04766	0.59897	-1.02608	0.75772	-1.04687	0.60874	1.00857	0.87054	1.02984	0.69775
FLRT3	NM_198391				1.0323	0.55312	1.26228	0.01026	1.78571	4.45e-11	1.01534	0.77925	-2.2759	0	1.0809	0.2371	-1.06698	0.22327	1.08314	0.42387	1.00404	0.95688	1.18796	0.01467
SLC17A2	NM_005835				1.1197	0.75859	1.13472	0.72644	1.82896	0.08398	1.16476	0.71448	-2.24549	2.78e-08	1.16867	0.53108	-1.13342	0.63249	1.15974	0.55283	1.15346	0.58685	1.07037	0.55908
SCG5	NM_003020				1.05476	0.91901	1.16427	0.47167	1.21337	0.52378	-1.0725	0.77275	-2.55626	9.35e-08	-1.08857	0.82714	-1.10693	0.55299	1.03758	0.83761	1.14646	0.2294	1.00916	0.95276
AKR1D1	NM_005989				1.10137	0.78072	1.00484	0.99216	1.48352	0.65569	-1.00374	0.99542	-2.01284	0.02623	-1.23348	0.71791	-1.0493	0.90561	1.06382	0.77573	1.05747	0.92105	1.29339	0.63973
G0S2	NM_015714				-1.25312	0.90831	4.44027	0.53263	1.84509	0.47164	3.89355	0.22536	-3.95747	1.44e-18	-1.57338	0.79637	1	1	1.17552	0.7482	-1.23007	0.61496	1.25452	0.02302
CTGF	NM_001901	Yes		Yes	1.14987	0.14501	1.36379	0.00076	2.222	9.42e-11	-1.08176	0.6102	-2.89477	8.54e-20	1.29042	0.01488	1.21353	0.12601	-1.10198	0.18659	-1.13058	0.20782	1.058	0.54689
EGR1	NM_001964	Yes	Yes	Yes	1.59745	0.01669	4.03145	2.74e-12	3.73245	2.39e-22	-1.0359	0.79793	-3.21974	2.47e-20	1.2562	0.08485	1.43889	0.00111	1.3926	0.01815	1.16056	0.06513	-1.31365	5e-05
HAL	NM_002108				1.09312	0.8707	-1.00862	0.99062	1.181	0.78959	-1.20914	0.61032	-2.53857	0.00021	-1.05979	0.94251	1.2429	0.47007	1.48222	0.02121	-1.08804	0.82892	1.05412	0.58657
C5orf28	NM_022483				-1.25902	0.61473	1.12261	0.59852	1.42496	0.29317	1.00707	0.97638	-2.22406	0.0004	-1.17345	0.46543	1.23432	0.1994	1.2587	0.19849	1.00028	0.99885	1.11806	0.55696
EDN1	NM_001955				1.71229	5.87e-14	1.83504	4.43e-07	1.29882	0.01206	-1.73263	0.00011	-2.93185	7.61e-28	1.31188	2e-05	1.14691	0.0563	-1.1117	0.36384	-1.06267	0.406	1.19435	8.66e-06
IGFBP1	NM_000596				-1.08507	0.87837	-1.1721	0.44283	1.06317	0.89515	1.21082	0.65351	-3.62114	6.31e-09	1.13832	0.80983	1.13382	0.74677	1.03334	0.9496	1.01005	0.95689	1.59693	6.09e-06
PRDM13	NM_021620				1.09207	0.88703	-1.00328	0.98671	-1.06809	0.80656	1.36443	0.37469	-2.03993	0.0224	-1.15384	0.62044	1.0724	0.80786	-1.07303	0.6223	-1.43346	0.34725	1.14867	0.5808
KDELC2	NM_153705				-2.94549	4.55e-12	-1.50561	0.07555	-1.07876	0.86251	-4.45179	1.33e-34	-4.78218	6.06e-28	-4.16963	1.15e-31			-3.67883	2.39e-29	-3.48438	2.14e-24	-1.75004	6e-05
TNFSF14	NM_003807				-3.28019	3.94e-20			-1.05975	0.90225	-4.79534	1.82e-42	-4.973	1.63e-40	-4.41226	1.7e-30			-4.10787	2.36e-18	-3.74571	2.95e-29	-1.75919	0.24387
CC2D1A	AK023399				-3.55411	1.78e-27			-1.02132	0.96784	-5.32519	7.89e-43	-5.07945	4.1e-37	-4.29651	3.36e-43			-4.23444	4.56e-12	-4.09613	6.47e-31	-4.47158	4.64e-40
PIF1	NM_025049				-3.1214	3.63e-27			-1.04252	0.93351	-4.98774	0	-4.78506	5.23e-36	-4.3067	6.05e-24			-4.23982	1.78e-21	-3.72508	1.71e-35	-3.95892	5.76e-41
RPLP1	NM_001003				-2.35967	1e-11	-1.01597	0.94513	1.0078	0.98596	-2.62316	9.17e-25	-3.34048	7.35e-33	-3.17571	8.93e-12			-4.24384	9.01e-31	-3.60772	9.01e-16	-2.61237	5.19e-24
A_23_P129503					-1.22723	0.42892	-1.15577	0.29093	1.02722	0.92291	-1.10578	0.55004	-2.40895	0.00032	-1.72083	0.2831	-1.17973	0.0005	-1.51096	0.09318	-1.40417	0.07564	-1.51002	0.13018
PPP1R3B	NM_024607				-3.6618	2.52e-32			-1.04006	0.9304	-1.77625	0.30393	-4.36805	2.8e-45	-3.96502	8.97e-28			-3.64027	1.18e-14	-3.25999	4.35e-34	-4.07547	4.15e-34
A_23_P104540	AK001176				-2.83207	1.34e-25	1.27909	0.41227	-1.04619	0.91433	-1.30626	0.56218	-4.44653	9.05e-30	-3.96976	2.77e-30			-3.35758	1.01e-22	-3.2431	1.45e-30	-1.76094	2e-05
ZNF791	NM_153358				-2.97198	1.27e-21	1.18055	0.618	-1.05833	0.88918	-1.32443	0.52654	-4.29269	1.68e-44	-4.20568	7.67e-07			-3.29959	5.58e-13	-3.15562	1.23e-25	-1.34694	0.43732
ILDR1	NM_175924				-2.60452	1.62e-22	1.31183	0.25776	-1.07791	0.84414	-1.41743	0.3843	-4.30064	5.35e-26	-3.84124	8.07e-36			-1.42045	0.31782	-3.5136	1.19e-36	-1.49229	0.11813
A_23_P72518	AL700010				-2.78289	5.24e-24	1.42128	0.0956	-1.05785	0.87931	-1.43539	0.36866	-4.38103	2.21e-23	-3.72297	7.92e-26			-1.42335	0.3415	-3.43325	1.36e-26	-1.33896	0.01176
ALB	NM_000477				-1.34809	0.40876	1.37892	0.06719	-1.53094	0.20247	-1.63036	0.1981	1.16079	0.75893	-3.60173	3.3e-20			-3.87035	1.01e-16	-3.63833	1.5e-16	-2.80741	1.91e-17
AFP	NM_001134				-2.757	3.44e-17	1.49569	0.08311	-1.21072	0.58831	-1.4748	0.2808	-1.14945	0.73334	-3.60053	9.81e-33			-3.94827	2.56e-22	-3.21954	1e-05	-1.33553	0.3307
MLLT3	AK128222				-2.85034	1.65e-23			-1.04837	0.91837	-1.78007	0.32005	-1.68136	0.37771	-3.52632	1.88e-31			-4.01851	1.07e-29	-3.30741	9.38e-24	-1.40119	0.33789
AK3L1	NM_013410				-1.12993	0.2871	-1.09615	0.56702	-2.46707	0.0003	-1.20835	0.06183	1.03922	0.76149	-1.2964	0.00252	1.15594	0.08252	-1.20844	0.33017	-1.29622	3e-05	-1.15086	0.35585
BBC3	NM_014417	Yes					1.95715	0.00369	-2.52732	2.71e-21	-2.74654	2.63e-24	-3.32136	8.13e-06	-5.69505	2.91e-37			-3.95943	4.27e-14	-3.28327	4.82e-35
HOXB8	NM_024016				1.01417	0.95885	-1.01188	0.94661	-1.43673	0.16872	-1.35985	0.08447	-1.32872	0.47787	-1.58242	0.15901	1.03262	0.70499	-2.2997	0.02315	-2.0216	0.00876	-1.34087	0.46173
CD200	NM_001004196				1.08482	0.88142	-1.03182	0.94131	-1.13798	0.58243	1.06719	0.87961	1.17203	0.73395	-1.51235	0.32119	1.06134	0.72487	-1.1916	0.47544	-2.01273	0.02606	1.03004	0.93624
KRTAP9-4	NM_033191				2.3319	0.2069	-1.13673	0.68279	-1.05841	0.86349	-2.11495	0.12548	-1.34622	0.58338	-4.27164	0.17708	1.04334	0.76407	-1.93615	0.13991	-2.74674	0.00188	1	1
IFNA17	NM_021268				-1.56374	0.31849	-1.50263	0.35714	-1.51058	0.38219	-1.04672	0.95415	-1.19256	0.73981	-1.0295	0.96883	1.29039	0.64107	-2.294	0.29999	-4.2402	0.04887	1.35535	0.85641
MVD	AY203927				-1.10296	0.73395	1.31556	0.03514	-1.124	0.65392	-1.51358	0.1849	-1.27317	0.56164	-1.22289	0.5911	-1.17617	0.05667	-1.52545	0.12388	-2.35114	6.63e-23	-1.51516	0.00053
A_23_P49564					-2.37542	8.46e-20	1.46867	0.03271	-1.08264	0.8243	-1.39914	0.40329	-1.6747	0.35234	-1.6629	0.32615			-1.42861	0.32754	-3.09948	1.18e-30	-1.48611	0.02061
RICS	NM_014715				-1.37379	0.75142	-1.10474	0.78865	1.31065	0.53754	-1.13632	0.90821	-1.6167	0.45378	-1.65856	0.64429	1.01232	0.9479	-1.08908	0.70229	-2.8294	0.00879	1.07133	0.90504
ZNF273	BC019234				-1.14892	0.76797	-1.05658	0.90507	-1.00609	0.99058	-1.25058	0.70666	-1.53438	0.41562	1.06632	0.92351	-1.02009	0.93894	1.13361	0.53728	-2.02378	0.03076	1.00424	0.99453
SMG1	NM_015092				-1.2436	0.41813	-1.36237	0.53628	1.67042	0.25097	1.50165	0.71892	1.16695	0.60154	1.04857	0.91466	-1.25141	0.44787	-1.65971	0.33187	-2.64899	0.04823	-1.2564	0.5248
MAP3K10	NM_002446				-3.00128	3.01e-26	1.26776	0.14153	1.00005	0.99988	-1.12217	0.6655	-3.32579	6.58e-29	-4.36208	5.49e-07			-1.7032	0.20105	-1.23	0.51366	-4.18148	8.09e-07
CRTC1	NM_025021				-2.64513	7.87e-21	1.0785	0.52141	1.08602	0.76486	-1.1257	0.50612	-2.5441	2.89e-12	-1.24258	0.62214	-1.11662	0.05452	-1.52012	0.15219	-1.3942	0.10066	-1.37555	0.42344
BCAM	NM_005581				-2.67083	2.67e-28	1.3769	0.01187	1.02662	0.93497	-1.17283	0.55051	-2.72795	2.57e-22	-1.66894	0.32487			-1.35044	0.42999	-1.25627	0.43789	-1.46955	0.22259
DKKL1	NM_014419				-6.36033	0.00544	1.94587	0.43545	-2.911	0.19133	-1.24814	0.78616	-1.16987	0.83794	1.72096	0.74436	1.01116	0.98732	-1.37964	0.6592	-1.25164	0.79805	-1.47959	0.63097
CARTPT	NM_004291				-1.18725	0.74691	-1.4266	0.59879	1.33564	0.61822	-1.1226	0.75253	-1.07363	0.91031	-1.35343	0.63801	1.00358	0.98793	-2.29846	0.00675	-1.5238	0.44087	1.34398	0.80984
KLHL18	AK023765				-1.16149	0.73689	1.02786	0.96938	-1.05027	0.93128	1.04886	0.96069	-1.12105	0.84024	-1.09105	0.83924	-1.01871	0.9346	-3.15698	0.00471	-1.50908	0.50197	1.09052	0.83615
FAM135A	NM_020819				-1.20523	0.829	-1.04633	0.87745	1.1076	0.8322	1.14079	0.78656	-1.04872	0.89643	-1.37285	0.59278	-1.02272	0.89446	-2.69816	0.02513	-1.85409	0.47837	1.07344	0.96694
ASB15	AF403033				-1.28708	0.46821	1.05897	0.89508	-1.09983	0.79108	1.15964	0.73586	-1.23964	0.80534	-1.18516	0.7696	1.09669	0.76659	-2.12009	0.04104	1.03714	0.93327	1.19817	0.67967
FTH1	NM_002032				-1.08438	0.7008	1.3147	0.05363	-1.18114	0.57995	-1.10622	0.74475	-1.12303	0.81326	-1.16025	0.70055	-1.24043	0.34941	-3.5601	8.16e-28	-3.18844	2.4e-33	-1.24464	0.3442
TF	NM_001063				-1.09085	0.62689	1.32598	0.00229	-1.4706	0.0514	-1.85825	0.02105	-1.20349	0.59263	1.38422	0.00027	-1.18361	0.00632	-3.07791	3.22e-20	-1.67318	0.24219	-1.23884	0.48688
PTMS	NM_002824				-1.20482	0.43037	1.06516	0.53452	1.02557	0.91093	-1.2022	0.18573	-2.36509	2.97e-09	-1.39295	0.34223	-1.21416	0.02365	-1.47529	0.10858	-1.37795	0.04597	-1.73256	7.2e-07
CAMK2N2	NM_033259				-1.17084	0.6452	-1.06219	0.76625	1.06509	0.8235	-1.15256	0.48601	-2.75769	1.04e-28	-1.67396	0.30684	-1.1966	0.4357	-1.44968	0.22646	-1.34977	0.21359	-4.699	1.07e-35
NKX3-2	NM_001189				-1.1415	0.79694	1.62079	0.14982	-1.14222	0.77651	1.35501	0.37494	-1.38326	0.429	-1.25688	0.66603	1.14643	0.58662	1.01469	0.91627	-1.37097	0.34011	-2.36267	0.04046
AMBP	NM_001633				-1.04511	0.88158	1.45199	0.05021	-1.20769	0.55543	-1.283	0.46596	-1.26251	0.52626	-1.50517	0.35129	-1.13177	0.59087	-3.48284	9.92e-18	-1.60629	0.25713	-3.28349	1.46e-29
PRSSL1	AY358594				-1.36407	0.5097	-1.10636	0.79043	1.18956	0.64402	1.05616	0.92034	1.10925	0.83397	1.00189	0.9983	-1.21232	0.49854	-1.09733	0.79237	1.07511	0.88659	-2.85239	0.00212
APOA4	NM_000482				-1.45176	0.73143	1.57296	0.67425	-1.41666	0.57279	-1.1511	0.79789	1.04324	0.9288	1.61426	0.28115	-1.09434	0.72012	1.01021	0.97643	1.00216	0.99408	-2.29141	0.02485
A_23_P130496					-1.04561	0.88242	-1.06131	0.73402	-1.00415	0.98913	-1.17114	0.69919	1.03468	0.92316	-1.78908	0.46063	1.08177	0.48917	-1.34415	0.5694	-1.44237	0.39452	46.9023	2e-05
CCDC74B	NM_207310				-1.14888	0.77322	-1.21298	0.72417	-1.17238	0.82464	-1.28132	0.65467	1.05689	0.93776	-1.52107	0.37877	-1.0963	0.73582	-1.09344	0.76027	1.052	0.90982	24.098	0.03738
A_23_P20372					1.12093	0.61299	1.03111	0.85798	-1.08466	0.68981	-1.13169	0.69657	-1.21297	0.7194	-1.6258	0.1653	1.05438	0.59049	1.10818	0.76173	-1.29751	0.16889	29.5906	0.04432
POU5F2	NM_153216				1.19099	0.55617	-1.0247	0.91782	1.02785	0.90939	1.00939	0.97615	1.13542	0.79165	-1.74429	0.3463	1.07189	0.68562	-1.31977	0.02266	-1.17008	0.38453	2.81727	0.03552
